# Supplementary material for: Lessons from 5 Years of Routine Whole-Genome Sequencing for Epidemiologic Surveillance of Shiga Toxin–Producing Escherichia coli, France, 2018–2022
Source: Emerg Infect Dis. 2025 May;31(Suppl 1):S117–28. doi: 10.3201/eid3113.241950 (PMC12078545; doi:10.3201/eid3113.241950)
Supplement: Appendix 2 — Information on isolates used for 5 years of routine whole-genome sequencing for epidemiologic surveillance of Shiga toxin–producing Escherichia coli, France, 2018–2022. [file 24-1950-Techapp-s2.xlsx]

## Sheet: Appendix 2 Table 1
Article DOI: https://doi.org/10.3201/eid3113.241950
EID cannot ensure accessibility for supplementary materials supplied by authors. Readers who have difficulty accessing supplementary content should contact the authors for assistance.
Appendix 2 Table 1. List of genomes and their assembled short-read data are available from EnteroBase for Shiga Toxin-producing Escherichia coli isolated in France from 2018 to 2022
Isolate name	Collection Year	In silico serotype	cgMLST HC5	Accession no. ENA	EnteroBase barcode	Short-read name
201803537	2018	O103:H2	94832	ERR14096040	ESC_MA5382AA	201803537
201803725	2018	O103:H2	94833	ERR14096041	ESC_MA5384AA	201803725
201803864	2018	O103:H2	94835	ERR14096042	ESC_MA5386AA	201803864
201804061	2018	O103:H2	94837	ERR14096043	ESC_MA5388AA	201804061
201804142	2018	O103:H2	94836	ERR14096044	ESC_YA9054AA	201804142
201804541	2018	O103:H2	94831	ERR14096045	ESC_YA9052AA	201804541
201804797	2018	O103:H2	94839	ERR14096046	ESC_YA9039AA	201804797
201807982	2018	O103:H2	94841	ERR14096047	ESC_MA5391AA	201807982
201808619	2018	O103:H2	94838	ERR14096048	ESC_YA9051AA	201808619
201808941	2018	O103:H2	94843	ERR14096049	ESC_YA9066AA	201808941
201809724	2018	O103:H2	94840	ERR14096050	ESC_YA9055AA	201809724
201809729	2018	O103:H2	86552	ERR14096051	ESC_YA9067AA	201809729
201809730	2018	O103:H2	94842	ERR14096052	ESC_YA9063AA	201809730
201810141	2018	O103:H2	94844	ERR14096053	ESC_YA9058AA	201810141
201810653	2018	O103:H2	94846	ERR14096054	ESC_YA9068AA	201810653
201900551	2019	O103:H2	94845	ERR14096055	ESC_YA9075AA	201900551
201900988	2019	O103:H2	94830	ERR14096056	ESC_MA5380AA	201900988
201900992	2019	O103:H2	94829	ERR14096057	ESC_MA5381AA	201900992
201901862	2019	O103:H2	94834	ERR14096058	ESC_MA5383AA	201901862
201903351	2019	O103:H2	111269	ERR14096059	ESC_OA0256AA	201903351
201903858	2019	O103:H2	99639	ERR14096060	ESC_YA9077AA	201903858
201904629	2019	O103:H2	111276	ERR14096061	ESC_OA0264AA	201904629pool
201905303	2019	O103:H2	111270	ERR14096062	ESC_OA0258AA	201905303-redeposit
201905990	2019	O103:H2	111271	ERR14096063	ESC_OA0260AA	201905990
201905995	2019	O103:H2	111274	ERR14096064	ESC_OA0259AA	201905995
201906661	2019	O103:H2	111275	ERR14096065	ESC_OA0262AA	201906661
201907195	2019	O103:H2	112801	ERR14096067	ESC_OA0407AA	201907195
201907712	2019	O103:H2	192179	ERR14096068	ESC_YA9045AA	201907712
201908315	2019	O103:H2	192161	ERR14096069	ESC_YA9056AA	201908315
201908468	2019	O103:H2	192161	ERR14096070	ESC_YA9070AA	201908468-redeposit
201908878	2019	O103:H2	192178	ERR14096071	ESC_YA9072AA	201908878
201909738	2019	O103:H2	111276	ERR14096072	ESC_YA9079AA	201909738
202000725	2020	O103:H2	192167	ERR14096073	ESC_YA9064AA	202000725
202001470	2020	O103:H2	192175	ERR14096074	ESC_YA9078AA	202001470
202004461	2020	O103:H2	192171	ERR14096075	ESC_YA9069AA	202004461
202006183	2020	O103:H2	192173	ERR14096076	ESC_YA9074AA	202006183
202007378	2020	O103:H2	192157	ERR14096078	ESC_YA9047AA	202007378
202008058	2020	O103:H2	192152	ERR14096079	ESC_YA9041AA	202008058
202100629	2021	O103:H2	175256	ERR14096080	ESC_WA3767AA	202100629
202100741	2021	O103:H2	175260	ERR14096081	ESC_WA3769AA	202100741
202102035	2021	O103:H2	175265	ERR14096082	ESC_WA3768AA	202102035
202102497	2021	O103:H2	175259	ERR14096083	ESC_WA3770AA	202102497
202102794	2021	O103:H2	175264	ERR14096084	ESC_WA3771AA	202102794
202103019	2021	O103:H2	175258	ERR14096085	ESC_WA3772AA	202103019
202103337	2021	O103:H2	175266	ERR14096086	ESC_WA3773AA	202103337
202103939	2021	O103:H2	175257	ERR14096087	ESC_WA3774AA	202103939
202103946	2021	O103:H2	94846	ERR14096088	ESC_WA3765AA	202103946
202104421	2021	O103:H2	175261	ERR14096089	ESC_WA3766AA	202104421
202105470	2021	O103:H2	175273	ERR14096090	ESC_WA3782AA	202105470
202110379	2021	O103:H2	192159	ERR14096091	ESC_YA9049AA	202110379
202111262	2021	O103:H2	192143	ERR14096092	ESC_YA9033AA	202111262
202200421	2022	O103:H2	192144	ERR14096093	ESC_YA9032AA	202200421
202200615	2022	O103:H2	192146	ERR14096094	ESC_YA9035AA	202200615
202200863	2022	O103:H2	192145	ERR14096095	ESC_YA9036AA	202200863
202201197	2022	O103:H2	192142	ERR9514709	ESC_YA9034AA	202201197
202201590	2022	O103:H2	192142	ERR14096096	ESC_YA9773AA	202201590
202201676	2022	O103:H2	193380	ERR14096097	ESC_YA9936AA	202201676
202201680	2022	O103:H2	193381	ERR14096098	ESC_YA9937AA	202201680
202201885	2022	O103:H2	193380	ERR14096099	ESC_ZA0290AA	202201885
202202652	2022	O103:H2	195419	ERR14096100	ESC_ZA2864AA	202202652
202202919	2022	O103:H2	195670	ERR14096101	ESC_ZA3166AA	202202919
202204920	2022	O103:H2	202867	ERR14096102	ESC_AB2401AA	202204920
202205716	2022	O103:H2	202867	ERR14096103	ESC_AB5275AA	202205716
202205719	2022	O103:H2	205418	ERR14096104	ESC_AB5267AA	202205719
202205983	2022	O103:H2	205815	ERR14096105	ESC_AB5329AA	202205983
202206594	2022	O103:H2	207543	ERR14096106	ESC_CB5201AA	202206594
202206761	2022	O103:H2	207694	ERR14096107	ESC_AB8323AA	202206761
202207371	2022	O103:H2	208424	ERR14096108	ESC_BB1203AA	202207371
202207829	2022	O103:H2	209834	ERR14096109	ESC_BB2057AA	202207829
202207830	2022	O103:H2	209833	ERR14096110	ESC_BB2056AA	202207830
202213114	2022	O103:H2	221906	ERR14096111	ESC_CB7216AA	202213114
202213598	2022	O103:H2	205815	ERR14096112	ESC_CB9118AA	202213598
202213599	2022	O103:H2	223324	ERR14096113	ESC_CB9115AA	202213599
202213999	2022	O103:H2	220603	ERR14096114	ESC_DB1962AA	202213999
202300245	2023	O103:H2	228695	ERR14096115	ESC_DB4923AA	202300245
201800553	2018	O157:H7	65640	ERR14096595	ESC_KA3190AA	201800553
201800554	2018	O157:H7	64670	ERR14096596	ESC_KA3191AA	201800554
201800557	2018	O157:H7	65640	ERR14096597	ESC_KA3192AA	201800557
201800561	2018	O157:H7	64670	ERR14096598	ESC_KA3194AA	201800561
201800562	2018	O157:H7	64670	ERR14096599	ESC_KA3201AA	201800562
201800770	2018	O157:H7	65640	ERR14096600	ESC_KA3196AA	201800770
201800771	2018	O157:H7	65640	ERR14096601	ESC_KA3195AA	201800771
201800776	2018	O157:H7	64670	ERR14096603	ESC_KA3199AA	201800776
201800975	2018	O157:H7	65640	ERR14096604	ESC_KA3198AA	201800975
201801819	2018	O157:H7	64670	ERR14096605	ESC_KA3200AA	201801819
201802550	2018	O157:H7	51748	ERR14096606	ESC_KA3202AA	201802550
201803186	2018	O157:H7	74805	ERR14096607	ESC_KA3203AA	201803186
201803210	2018	O157:H7	49002	ERR14096608	ESC_KA3206AA	201803210
201803213	2018	O157:H7	74809	ERR14096609	ESC_KA3205AA	201803213
201803386	2018	O157:H7	74804	ERR14096610	ESC_KA3204AA	201803386
201803390	2018	O157:H7	74808	ERR14096611	ESC_KA3207AA	201803390
201803869	2018	O157:H7	74742	ERR14096613	ESC_KA3209AA	201803869
201804140	2018	O157:H7	74816	ERR14096614	ESC_KA3212AA	201804140
201804141	2018	O157:H7	74811	ERR14096615	ESC_KA3210AA	201804141
201804411	2018	O157:H7	74812	ERR14096616	ESC_KA3211AA	201804411
201804794	2018	O157:H7	74813	ERR14096617	ESC_KA3213AA	201804794
201804795	2018	O157:H7	74814	ERR14096618	ESC_KA3214AA	201804795
201804932	2018	O157:H7	74819	ERR14096619	ESC_KA3219AA	201804932
201804934	2018	O157:H7	74815	ERR14096620	ESC_KA3217AA	201804934
201805106	2018	O157:H7	74815	ERR14096621	ESC_KA3215AA	201805106
201805110	2018	O157:H7	76182	ERR14096622	ESC_KA4835AA	201805110
201805479	2018	O157:H7	72837	ERR14096623	ESC_KA3216AA	201805479
201805900	2018	O157:H7	74818	ERR14096624	ESC_KA3218AA	201805900
201806346	2018	O157:H7	74821	ERR14096625	ESC_KA3221AA	201806346
201806757	2018	O157:H7	74820	ERR14096626	ESC_KA3220AA	201806757
201806758	2018	O157:H7	74719	ERR14096627	ESC_KA3110AA	201806758
201806763	2018	O157:H7	74714	ERR14096628	ESC_KA3105AA	201806763
201806764	2018	O157:H7	74715	ERR14096629	ESC_KA3108AA	201806764
201807985	2018	O157:H7	74870	ERR14096631	ESC_KA3349AA	201807985
201807996	2018	O157:H7	74880	ERR14096632	ESC_KA3357AA	201807996
201808000	2018	O157:H7	74878	ERR14096633	ESC_XA0970AA	201808000
201808003	2018	O157:H7	74770	ERR14096634	ESC_KA3351AA	201808003
201808004	2018	O157:H7	74870	ERR14096635	ESC_KA3342AA	201808004
201808005	2018	O157:H7	74870	ERR14096636	ESC_KA3347AA	201808005
201808006	2018	O157:H7	74870	ERR14096637	ESC_KA3341AA	201808006
201808008	2018	O157:H7	74874	ERR14096638	ESC_KA3346AA	201808008
201808009	2018	O157:H7	74872	ERR14096639	ESC_XA0968AA	201808009
201808010	2018	O157:H7	74871	ERR14096640	ESC_KA3343AA	201808010
201808011	2018	O157:H7	74879	ERR14096641	ESC_KA3348AA	201808011
201808015	2018	O157:H7	51599	ERR14096642	ESC_KA3352AA	201808015
201808625	2018	O157:H7	75403	ERR14096643	ESC_KA4449AA	201808625
201808630	2018	O157:H7	75404	ERR14096644	ESC_KA4450AA	201808630
201809216	2018	O157:H7	76179	ERR14096645	ESC_KA4833AA	201809216
201809726	2018	O157:H7	76466	ERR14096646	ESC_KA5259AA	201809726
201900298	2018	O157:H7	83600	ERR14096647	ESC_LA1407AA	201900298
201900549	2018	O157:H7	84372	ERR14096648	ESC_LA8726AA	201900549
201900550	2019	O157:H7	64670	ERR14096649	ESC_LA8727AA	201900550
201900556	2019	O157:H7	84375	ERR14096650	ESC_LA8729AA	201900556
201900842	2019	O157:H7	84543	ERR14096651	ESC_LA9621AA	201900842
201900843	2019	O157:H7	84541	ERR14096652	ESC_LA9617AA	201900843
201901546	2019	O157:H7	90769	ERR14096653	ESC_MA1538AA	201901546
201901854	2019	O157:H7	92179	ERR14096654	ESC_MA2929AA	201901854
201901861	2019	O157:H7	92930	ERR14096655	ESC_MA3500AA	201901861
201902610	2019	O157:H7	94284	ERR14096656	ESC_MA5101AA	201902610
201903021	2019	O157:H7	95352	ERR14096657	ESC_MA5970AA	201903021
201903349	2019	O157:H7	95896	ERR14096658	ESC_MA6619AA	201903349
201903512	2019	O157:H7	96698	ERR14096659	ESC_NA0482AA	201903512
201903660	2019	O157:H7	98409	ERR14096660	ESC_NA0622AA	201903660
201904625	2019	O157:H7	103153	ERR14096662	ESC_NA5217AA	201904625
201904728	2019	O157:H7	75403	ERR14096663	ESC_NA5212AA	201904728
201904731	2019	O157:H7	103145	ERR14096664	ESC_NA5211AA	201904731
201904735	2019	O157:H7	104094	ERR14096665	ESC_NA6001AA	201904735
201905636	2019	O157:H7	105048	ERR14096667	ESC_NA7418AA	201905636
201905996	2019	O157:H7	105989	ERR14096669	ESC_NA8408AA	201905996
201905997	2019	O157:H7	105990	ERR14096670	ESC_NA8407AA	201905997
201906653	2019	O157:H7	74816	ERR14096671	ESC_NA9248AA	201906653
201906664	2019	O157:H7	109362	ERR14096672	ESC_NA9247AA	201906664
201906671	2019	O157:H7	110978	ERR14096673	ESC_NA9246AA	201906671
201907202	2019	O157:H7	112791	ERR14096674	ESC_OA0400AA	201907202
201908311	2019	O157:H7	115318	ERR14096675	ESC_OA3278AA	201908311
201908312	2019	O157:H7	115318	ERR14096676	ESC_OA3276AA	201908312
201908313	2019	O157:H7	115319	ERR14096677	ESC_OA3277AA	201908313
201909205	2019	O157:H7	116944	ERR14096681	ESC_OA5744AA	201909205
201909207	2019	O157:H7	157252	ERR14096682	ESC_UA3383AA	201909207
201909434	2019	O157:H7	117381	ERR14096683	ESC_OA5834AA	201909434
201909435	2019	O157:H7	70662	ERR14096684	ESC_OA5832AA	201909435
201909436	2019	O157:H7	70662	ERR14096685	ESC_OA5833AA	201909436
201909734	2019	O157:H7	118187	ERR14096686	ESC_OA6603AA	201909734
201909991	2019	O157:H7	118684	ERR14096687	ESC_OA7456AA	201909991
201909992	2019	O157:H7	118687	ERR14096688	ESC_OA7455AA	201909992
201910685	2019	O157:H7	122749	ERR14096689	ESC_PA4916AA	201910685
201911054	2019	O157:H7	124021	ERR14096690	ESC_PA5700AA	201911054
202000409	2019	O157:H7	127803	ERR14096592	ESC_QA0119AA	202000409
202000413	2019	O157:H7	127801	ERR14096593	ESC_QA0120AA	202000413
202000727	2019	O157:H7	129016	ERR14096691	ESC_QA1411AA	202000727
202000729	2019	O157:H7	129016	ERR14096692	ESC_QA1412AA	202000729
202001992	2019	O157:H7	134579	ERR14096693	ESC_RA0630AA	202001992
202002088	2019	O157:H7	135806	ERR14096694	ESC_RA1106AA	202002088
202002573	2019	O157:H7	67808	ERR14096695	ESC_RA5607AA	202002573
202003153	2020	O157:H7	141142	ERR14096696	ESC_RA7428AA	202003153
202003265	2020	O157:H7	141218	ERR14096697	ESC_RA7760AA	202003265
202003270	2020	O157:H7	141219	ERR14096698	ESC_RA7761AA	202003270
202003963	2020	O157:H7	142447	ERR14096699	ESC_RA9769AA	202003963
202004614	2020	O157:H7	143476	ERR14096700	ESC_SA1085AA	202004614
202004617	2020	O157:H7	16026	ERR14096701	ESC_SA1084AA	202004617
202004945	2020	O157:H7	143795	ERR14096702	ESC_SA1420AA	202004945
202004946	2020	O157:H7	143797	ERR14096703	ESC_SA1419AA	202004946
202005191	2020	O157:H7	144248	ERR14096704	ESC_SA2127AA	202005191
202005195	2020	O157:H7	84544	ERR14096705	ESC_SA2126AA	202005195
202006927	2019	O157:H7	148130	ERR14096706	ESC_SA7920AA	202006927
202006930	2019	O157:H7	148131	ERR14096707	ESC_SA7921AA	202006930
202007379	2020	O157:H7	129714	ERR14096708	ESC_TA1255AA	202007379
202008647	2020	O157:H7	153987	ERR14096709	ESC_TA7440AA	202008647
202100632	2021	O157:H7	52358	ERR14096710	ESC_UA2761AA	202100632
202101138	2021	O157:H7	157735	ERR14096711	ESC_UA4360AA	202101138
202101139	2021	O157:H7	52358	ERR14096712	ESC_UA4361AA	202101139
202101486	2021	O157:H7	158670	ERR14096713	ESC_UA6595AA	202101486
202101614	2021	O157:H7	157735	ERR14096714	ESC_UA8261AA	202101614
202101619	2021	O157:H7	157735	ERR14096715	ESC_UA8262AA	202101619
202101786	2021	O157:H7	158931	ERR14096716	ESC_UA9356AA	202101786
202101787	2021	O157:H7	157735	ERR14096717	ESC_UA9354AA	202101787
202101864	2021	O157:H7	157735	ERR14096718	ESC_UA9890AA	202101864
202102038	2021	O157:H7	157735	ERR14096719	ESC_VA0678AA	202102038
202103018	2021	O157:H7	157735	ERR14096720	ESC_VA7026AA	202103018
202103947	2021	O157:H7	171930	ERR14096721	ESC_WA0248AA	202103947
202104417	2021	O157:H7	127801	ERR14096722	ESC_WA1731AA	202104417
202104799	2021	O157:H7	158931	ERR14096723	ESC_WA2559AA	202104799
202105072	2021	O157:H7	174389	ERR14096725	ESC_WA2721AA	202105072
202105472	2021	O157:H7	150268	ERR14096726	ESC_WA3780AA	202105472
202105474	2021	O157:H7	175270	ERR14096727	ESC_WA3779AA	202105474
202105475	2021	O157:H7	158931	ERR14096728	ESC_WA3781AA	202105475
202105856	2021	O157:H7	127801	ERR14096729	ESC_WA3833AA	202105856
202106231	2021	O157:H7	175387	ERR14096730	ESC_WA5264AA	202106231
202106632	2021	O157:H7	175453	ERR14096731	ESC_WA5547AA	202106632
202106638	2021	O157:H7	175450	ERR14096732	ESC_WA5546AA	202106638
202107731	2021	O157:H7	141219	ERR14096733	ESC_WA7293AA	202107731
202107735	2021	O157:H7	177239	ERR14096734	ESC_WA7294AA	202107735
202107738	2021	O157:H7	177240	ERR14096735	ESC_WA7295AA	202107738
202107741	2021	O157:H7	111396	ERR6864080	ESC_WA7296AA	202107741
202107745	2021	O157:H7	177241	ERR14096736	ESC_WA7297AA	202107745
202108234	2021	O157:H7	179082	ERR14096737	ESC_XA0871AA	202108234
202108236	2021	O157:H7	111396	ERR14096738	ESC_XA0865AA	202108236
202108237	2021	O157:H7	111396	ERR14096739	ESC_XA0862AA	202108237
202108238	2021	O157:H7	179070	ERR14096740	ESC_XA0864AA	202108238
202108239	2021	O157:H7	111396	ERR14096741	ESC_XA0863AA	202108239
202108241	2021	O157:H7	127801	ERR14096742	ESC_XA0867AA	202108241
202108243	2021	O157:H7	111396	ERR14096743	ESC_XA0868AA	202108243
202108244	2021	O157:H7	111396	ERR14096744	ESC_XA0869AA	202108244
202108245	2021	O157:H7	111396	ERR14096745	ESC_XA0866AA	202108245
202108246	2021	O157:H7	111396	ERR14096746	ESC_XA0870AA	202108246
202108774	2021	O157:H7	111396	ERR14096747	ESC_XA1508AA	202108774
202109069	2021	O157:H7	180804	ERR14096748	ESC_XA2166AA	202109069
202109070	2021	O157:H7	180803	ERR14096749	ESC_XA2167AA	202109070
202109287	2021	O157:H7	181243	ERR14096750	ESC_XA3883AA	202109287
202110092	2021	O157:H7	182662	ERR14096751	ESC_XA5568AA	202110092
202110095	2021	O157:H7	182663	ERR14096752	ESC_XA5567AA	202110095
202110927	2021	O157:H7	185266	ERR14096753	ESC_YA0092AA	202110927
202200234	2022	O157:H7	187997	ERR14096754	ESC_YA2762AA	202200234
202200419	2022	O157:H7	74816	ERR14096755	ESC_YA4576AA	202200419
202200621	2022	O157:H7	149195	ERR14096756	ESC_YA5634AA	202200621
202200857	2022	O157:H7	190806	ERR14096757	ESC_YA6901AA	202200857
202201194	2022	O157:H7	149195	ERR14096758	ESC_YA7724AA	202201194
202201203	2022	O157:H7	191898	ERR14096759	ESC_YA7720AA	202201203
202201390	2022	O157:H7	192109	ERR14096760	ESC_YA8939AA	202201390
202202653	2022	O157:H7	195414	ERR14096761	ESC_ZA2856AA	202202653
202202654	2022	O157:H7	116498	ERR14096762	ESC_ZA2859AA	202202654
202202656	2022	O157:H7	195513	ERR14096763	ESC_ZA3026AA	202202656
202202658	2022	O157:H7	52358	ERR14096764	ESC_ZA2857AA	202202658
202202660	2022	O157:H7	116498	ERR14096766	ESC_ZA2860AA	202202660
202202911	2022	O157:H7	116498	ERR14096767	ESC_ZA3160AA	202202911
202202915	2022	O157:H7	116498	ERR9719035	ESC_ZA3162AA	202202915
202202918	2022	O157:H7	195671	ERR14096769	ESC_ZA3163AA	202202918
202203147	2022	O157:H7	51608	ERR14096770	ESC_ZA3946AA	202203147
202203155	2022	O157:H7	116498	ERR14096771	ESC_ZA3947AA	202203155
202203355	2022	O157:H7	116498	ERR14096772	ESC_ZA4153AA	202203355
202203356	2022	O157:H7	116498	ERR14096773	ESC_ZA4152AA	202203356
202203357	2022	O157:H7	116498	ERR14096774	ESC_ZA4151AA	202203357
202203584	2022	O157:H7	116498	ERR14096775	ESC_ZA4771AA	202203584
202203585	2022	O157:H7	195414	ERR14096776	ESC_ZA4767AA	202203585
202203586	2022	O157:H7	116498	ERR14096777	ESC_ZA4765AA	202203586
202203587	2022	O157:H7	116498	ERR14096778	ESC_ZA4768AA	202203587
202203937	2022	O157:H7	116498	ERR14096779	ESC_ZA5981AA	202203937
202203938	2022	O157:H7	116498	ERR14096780	ESC_ZA5984AA	202203938
202204033	2022	O157:H7	116498	ERR14096781	ESC_AB1346AA	202204033
202204036	2022	O157:H7	199483	ERR14096782	ESC_AB1347AA	202204036
202204038	2022	O157:H7	51468	ERR14096783	ESC_AB1348AA	202204038
202204604	2022	O157:H7	202631	ERR14096784	ESC_AB1824AA	202204604
202204607	2022	O157:H7	202624	ERR14096785	ESC_AB1818AA	202204607
202204608	2022	O157:H7	1682	ERR14096786	ESC_AB1816AA	202204608
202204614	2022	O157:H7	202629	ERR14096787	ESC_AB1819AA	202204614
202204615	2022	O157:H7	202628	ERR14096788	ESC_AB1817AA	202204615
202204922	2022	O157:H7	196152	ERR14096789	ESC_AB2398AA	202204922
202204930	2022	O157:H7	52358	ERR14096790	ESC_AB2397AA	202204930
202205468	2022	O157:H7	204892	ERR14096791	ESC_AB4734AA	202205468
202205473	2022	O157:H7	204882	ERR14096792	ESC_AB4733AA	202205473
202205725	2022	O157:H7	197305	ERR14096793	ESC_AB5262AA	202205725
202205726	2022	O157:H7	205415	ERR14096794	ESC_AB5264AA	202205726
202205985	2022	O157:H7	205814	ERR14096795	ESC_AB5324AA	202205985
202205987	2022	O157:H7	205816	ERR14096796	ESC_AB5331AA	202205987
202207357	2022	O157:H7	208429	ERR14096797	ESC_BB1198AA	202207357
202207358	2022	O157:H7	208425	ERR14096798	ESC_BB1204AA	202207358
202207361	2022	O157:H7	208420	ERR14096799	ESC_BB1199AA	202207361
202207370	2022	O157:H7	208421	ERR14096800	ESC_BB1200AA	202207370
202208773	2022	O157:H7	211477	ERR14096801	ESC_BB3749AA	202208773
202208775	2022	O157:H7	211483	ERR14096802	ESC_BB3751AA	202208775
202208778	2022	O157:H7	211482	ERR14096803	ESC_BB3752AA	202208778
202208785	2022	O157:H7	211488	ERR14096804	ESC_BB3750AA	202208785
202209789	2022	O157:H7	15628	ERR14096805	ESC_BB4942AA	202209789
202210275	2022	O157:H7	213238	ERR14096806	ESC_BB5708AA	202210275
202211591	2022	O157:H7	158931	ERR14096807	ESC_CB3470AA	202211591
202211595	2022	O157:H7	218269	ERR14096808	ESC_CB1192AA	202211595
202213112	2022	O157:H7	221905	ERR14096809	ESC_CB7219AA	202213112
202213116	2022	O157:H7	221904	ERR14096810	ESC_CB7214AA	202213116
202213117	2022	O157:H7	222125	ERR14096811	ESC_CB7484AA	202213117
202213993	2022	O157:H7	51608	ERR14096812	ESC_DB1958AA	202213993
201800774	2018	O157:H7	65640	ERR14096602	ESC_KA6956AA	201800774flt
201803729	2018	O157:H7	78942	ERR14096612	ESC_KA6957AA	201803729flt
201807984	2018	O157:H7	74815	ERR14096630	ESC_LA9618AA	201807984bis
201904031	2019	O157:H7	100948	ERR14096661	ESC_NA3990AA	201904031ter
201905629	2019	O157:H7	75403	ERR14096666	ESC_NA7419AA	201905629bis
201905638	2019	O157:H7	105046	ERR14096668	ESC_NA8914AA	201905638pool
201905993	2019	O157:H7	105991	ERR14096594	ESC_PA2375AA	201905993bis
201908466	2019	O157:H7	115888	ERR14096678	ESC_OA4095AA	201908466-redeposit
201908467	2019	O157:H7	115885	ERR14096679	ESC_OA4094AA	201908467-redeposit
201908469	2019	O157:H7	115887	ERR14096680	ESC_OA4096AA	201908469-redeposit
202105071	2021	O157:H7	174721	ERR14096724	ESC_WA3680AA	202105071-redeposit
202202659	2022	O157:H7	116498	ERR14096765	ESC_ZA3072AA	202202659_redeposit
202202914	2022	O157:H7	116498	ERR14096768	ESC_ZA3908AA	202202914_redeposit
201800552	2018	O26:H11	65044	ERR14096966	ESC_KA2973AA	201800552
201800768	2018	O26:H11	81227	ERR14096967	ESC_KA8344AA	201800768
201800773	2018	O26:H11	65062	ERR14096968	ESC_KA2969AA	201800773
201800977	2018	O26:H11	65043	ERR14096969	ESC_KA2966AA	201800977
201801121	2018	O26:H11	65063	ERR14096970	ESC_KA8343AA	201801121
201801418	2018	O26:H11	65064	ERR14096971	ESC_KA2967AA	201801418
201801961	2018	O26:H11	65055	ERR14096972	ESC_KA2961AA	201801961
201802403	2018	O26:H11	65074	ERR14096973	ESC_KA2965AA	201802403
201802405	2018	O26:H11	65006	ERR2583862	ESC_KA2960AA	201802405
201802406	2018	O26:H11	65006	ERR2583863	ESC_KA2962AA	201802406
201802547	2018	O26:H11	64342	ERR14096974	ESC_KA2959AA	201802547
201802551	2018	O26:H11	65006	ERR14096975	ESC_KA2957AA	201802551
201802810	2018	O26:H11	65006	ERR14096976	ESC_KA2955AA	201802810
201803185	2018	O26:H11	74632	ERR14096977	ESC_KA2956AA	201803185
201803189	2018	O26:H11	65006	ERR14096979	ESC_KA2953AA	201803189
201803211	2018	O26:H11	74629	ERR14096980	ESC_KA2952AA	201803211
201803212	2018	O26:H11	74628	ERR14096981	ESC_KA2951AA	201803212
201803388	2018	O26:H11	78941	ERR14096982	ESC_KA6952AA	201803388
201803389	2018	O26:H11	65006	ERR14096983	ESC_KA2949AA	201803389
201803391	2018	O26:H11	65006	ERR14096984	ESC_KA2948AA	201803391
201803538	2018	O26:H11	65006	ERR14096985	ESC_KA2947AA	201803538
201803727	2018	O26:H11	65006	ERR14096986	ESC_KA2946AA	201803727
201803730	2018	O26:H11	65006	ERR14096987	ESC_KA2944AA	201803730
201803731	2018	O26:H11	65006	ERR14096988	ESC_KA2943AA	201803731
201803867	2018	O26:H11	74623	ERR14096989	ESC_KA2945AA	201803867
201803868	2018	O26:H11	74620	ERR14096990	ESC_KA2942AA	201803868
201804063	2018	O26:H11	74619	ERR14096991	ESC_KA2940AA	201804063
201804064	2018	O26:H11	74617	ERR14096992	ESC_KA2939AA	201804064
201804065	2018	O26:H11	74615	ERR14096993	ESC_KA2937AA	201804065
201804067	2018	O26:H11	81229	ERR14096994	ESC_KA8345AA	201804067
201804068	2018	O26:H11	65006	ERR14096995	ESC_KA2938AA	201804068
201804409	2018	O26:H11	74616	ERR14096996	ESC_KA2935AA	201804409
201804412	2018	O26:H11	65006	ERR14096997	ESC_KA2934AA	201804412
201804414	2018	O26:H11	74614	ERR14096998	ESC_KA2933AA	201804414
201804793	2018	O26:H11	74613	ERR14096999	ESC_KA2931AA	201804793
201804796	2018	O26:H11	74608	ERR14097000	ESC_KA2927AA	201804796
201804930	2018	O26:H11	74606	ERR14097001	ESC_KA2926AA	201804930
201804931	2018	O26:H11	65016	ERR14097002	ESC_KA2928AA	201804931
201805103	2018	O26:H11	74602	ERR14097003	ESC_KA2923AA	201805103
201805104	2018	O26:H11	74605	ERR14097004	ESC_KA2925AA	201805104
201805107	2018	O26:H11	74604	ERR14097005	ESC_KA2924AA	201805107
201805108	2018	O26:H11	74600	ERR14097006	ESC_KA2922AA	201805108
201805109	2018	O26:H11	74603	ERR14097007	ESC_KA2921AA	201805109
201805475	2018	O26:H11	74599	ERR14097008	ESC_KA2919AA	201805475
201805902	2018	O26:H11	74596	ERR14097009	ESC_KA2918AA	201805902
201805906	2018	O26:H11	74598	ERR14097010	ESC_KA2917AA	201805906
201805910	2018	O26:H11	74595	ERR14097011	ESC_KA2915AA	201805910
201806344	2018	O26:H11	76183	ERR14097012	ESC_KA4837AA	201806344
201806760	2018	O26:H11	74601	ERR14097013	ESC_KA2920AA	201806760
201806762	2018	O26:H11	38792	ERR14097014	ESC_KA2916AA	201806762
201807983	2018	O26:H11	65027	ERR14097015	ESC_KA3337AA	201807983
201807989	2018	O26:H11	75970	ERR14097016	ESC_KA4765AA	201807989
201807990	2018	O26:H11	75966	ERR14097017	ESC_KA4761AA	201807990
201807992	2018	O26:H11	74867	ERR14097018	ESC_KA3338AA	201807992
201807995	2018	O26:H11	74867	ERR14097019	ESC_KA3336AA	201807995
201808007	2018	O26:H11	74866	ERR14097020	ESC_KA3335AA	201808007
201808013	2018	O26:H11	74864	ERR14097021	ESC_KA3329AA	201808013
201808014	2018	O26:H11	38792	ERR14097022	ESC_KA7998AA	201808014
201808617	2018	O26:H11	74865	ERR14097023	ESC_KA3331AA	201808617
201808618	2018	O26:H11	74862	ERR14097024	ESC_KA3332AA	201808618
201808621	2018	O26:H11	38792	ERR14097025	ESC_KA3334AA	201808621
201808624	2018	O26:H11	75046	ERR14097026	ESC_KA3559AA	201808624
201808628	2018	O26:H11	75047	ERR14097028	ESC_KA3561AA	201808628
201808629	2018	O26:H11	65006	ERR14097029	ESC_KA3562AA	201808629
201808938	2018	O26:H11	75967	ERR14097030	ESC_KA4762AA	201808938
201808939	2018	O26:H11	75969	ERR14097031	ESC_KA4763AA	201808939
201808940	2018	O26:H11	75968	ERR14097032	ESC_KA4764AA	201808940
201809217	2018	O26:H11	65006	ERR14097033	ESC_KA4834AA	201809217
201809733	2018	O26:H11	77128	ERR14097035	ESC_KA5672AA	201809733
201809734	2018	O26:H11	77127	ERR14097036	ESC_KA5671AA	201809734
201810142	2018	O26:H11	79556	ERR14097037	ESC_KA7778AA	201810142
201810145	2018	O26:H11	78962	ERR14097038	ESC_KA6971AA	201810145
201810147	2018	O26:H11	78960	ERR14097039	ESC_KA6970AA	201810147
201810651	2018	O26:H11	65006	ERR14097040	ESC_KA7999AA	201810651
201810652	2018	O26:H11	80767	ERR14097041	ESC_KA8000AA	201810652
201810658	2018	O26:H11	65006	ERR14097042	ESC_KA7995AA	201810658
201810999	2018	O26:H11	65006	ERR14097043	ESC_KA7996AA	201810999
201811000	2018	O26:H11	65006	ERR14097044	ESC_KA7997AA	201811000
201811440	2018	O26:H11	83568	ERR14097045	ESC_LA1002AA	201811440
201811442	2018	O26:H11	80767	ERR14097046	ESC_LA1003AA	201811442
201900297	2019	O26:H11	65006	ERR14097047	ESC_LA1408AA	201900297
201900558	2019	O26:H11	83592	ERR14097048	ESC_LA8725AA	201900558
201900838	2019	O26:H11	65006	ERR14097049	ESC_LA9613AA	201900838
201900987	2019	O26:H11	86325	ERR14097050	ESC_MA0601AA	201900987
201900989	2019	O26:H11	86323	ERR14097051	ESC_MA0600AA	201900989
201901548	2019	O26:H11	90771	ERR14097053	ESC_MA1539AA	201901548
201901855	2019	O26:H11	65026	ERR14097054	ESC_MA2926AA	201901855
201901856	2019	O26:H11	92176	ERR14097055	ESC_MA2928AA	201901856
201901864	2019	O26:H11	92178	ERR14097056	ESC_MA2927AA	201901864
201902331	2019	O26:H11	93633	ERR14097057	ESC_MA4264AA	201902331
201902333	2019	O26:H11	83572	ERR14097058	ESC_MA4263AA	201902333
201902612	2019	O26:H11	86325	ERR14097059	ESC_MA5098AA	201902612
201902613	2019	O26:H11	75047	ERR14097060	ESC_MA5097AA	201902613
201902797	2019	O26:H11	75047	ERR14097061	ESC_MA5315AA	201902797
201902798	2019	O26:H11	75047	ERR14097062	ESC_MA5311AA	201902798
201902799	2019	O26:H11	75047	ERR14097063	ESC_MA5308AA	201902799
201902801	2019	O26:H11	93633	ERR14097064	ESC_MA5316AA	201902801
201902803	2019	O26:H11	75047	ERR3311951	ESC_MA5314AA	201902803
201902831	2019	O26:H11	75047	ERR14097065	ESC_MA5317AA	201902831
201902832	2019	O26:H11	75047	ERR14097066	ESC_MA5310AA	201902832
201902833	2019	O26:H11	94568	ERR14097067	ESC_MA5309AA	201902833
201902834	2019	O26:H11	75047	ERR14097068	ESC_MA5313AA	201902834
201902835	2019	O26:H11	75047	ERR3311952	ESC_MA5312AA	201902835
201903017	2019	O26:H11	75047	ERR14097069	ESC_MA5966AA	201903017
201903020	2019	O26:H11	75047	ERR14097070	ESC_MA5967AA	201903020
201903079	2019	O26:H11	75047	ERR14097071	ESC_MA6009AA	201903079
201903082	2019	O26:H11	75047	ERR14097072	ESC_MA6010AA	201903082
201903084	2019	O26:H11	75047	ERR14097073	ESC_MA6012AA	201903084
201903348	2019	O26:H11	75047	ERR14097074	ESC_MA6615AA	201903348
201903509	2019	O26:H11	75047	ERR14097075	ESC_NA0480AA	201903509
201903510	2019	O26:H11	75047	ERR14097076	ESC_NA0479AA	201903510
201903511	2019	O26:H11	96673	ERR14097077	ESC_NA0481AA	201903511
201903664	2019	O26:H11	98408	ERR14097078	ESC_NA0621AA	201903664
201903857	2019	O26:H11	99009	ERR14097079	ESC_NA1694AA	201903857
201903859	2019	O26:H11	75047	ERR14097080	ESC_NA2591AA	201903859
201903861	2019	O26:H11	99006	ERR14097081	ESC_NA1693AA	201903861
201904033	2019	O26:H11	65006	ERR14097082	ESC_NA2693AA	201904033
201904215	2019	O26:H11	75047	ERR14097436	ESC_NA3165AA	201904215
201904219	2019	O26:H11	65056	ERR14097437	ESC_NA3166AA	201904219
201904220	2019	O26:H11	100241	ERR14097438	ESC_NA3164AA	201904220
201904626	2019	O26:H11	103152	ERR14097083	ESC_NA5216AA	201904626
201904729	2019	O26:H11	103146	ERR14097087	ESC_NA5208AA	201904729
201904732	2019	O26:H11	99010	ERR11677737	ESC_NA5210AA	201904732
201904733	2019	O26:H11	75047	ERR11677738	ESC_NA5207AA	201904733
201904978	2019	O26:H11	103747	ERR14097090	ESC_NA5691AA	201904978
201904979	2019	O26:H11	83592	ERR14097091	ESC_NA5690AA	201904979
201905626	2019	O26:H11	38792	ERR11677739	ESC_NA7412AA	201905626
201905631	2019	O26:H11	105049	ERR14097095	ESC_NA7415AA	201905631
201905634	2019	O26:H11	99010	ERR11677740	ESC_NA7416AA	201905634
201905635	2019	O26:H11	105050	ERR14097096	ESC_NA7414AA	201905635
201905637	2019	O26:H11	105047	ERR14097097	ESC_NA7413AA	201905637
201906656	2019	O26:H11	109358	ERR14097098	ESC_NA9239AA	201906656
201906660	2019	O26:H11	109359	ERR14097099	ESC_NA9240AA	201906660
201906665	2019	O26:H11	109353	ERR14097100	ESC_NA9237AA	201906665
201907196	2019	O26:H11	99010	ERR14097101	ESC_OA0399AA	201907196
201907197	2019	O26:H11	112793	ERR14097102	ESC_OA0401AA	201907197
201907198	2019	O26:H11	112795	ERR14097103	ESC_OA0402AA	201907198
201907199	2019	O26:H11	112794	ERR14097104	ESC_OA0403AA	201907199
201907200	2019	O26:H11	99010	ERR14097105	ESC_OA0405AA	201907200
201907203	2019	O26:H11	38792	ERR11677741	ESC_OA0404AA	201907203
201908307	2019	O26:H11	115317	ERR14097106	ESC_OA3272AA	201908307
201908309	2019	O26:H11	105049	ERR14097107	ESC_OA3273AA	201908309
201908310	2019	O26:H11	75047	ERR11677742	ESC_OA3274AA	201908310
201908314	2019	O26:H11	115314	ERR14097108	ESC_OA3271AA	201908314
201908876	2019	O26:H11	116462	ERR14097110	ESC_OA4698AA	201908876
201908880	2019	O26:H11	83592	ERR14097111	ESC_OA4699AA	201908880
201909206	2019	O26:H11	116941	ERR14097112	ESC_OA5741AA	201909206
201909208	2019	O26:H11	83592	ERR14097113	ESC_OA5740AA	201909208
201909430	2019	O26:H11	83592	ERR14097114	ESC_OA5828AA	201909430
201909433	2019	O26:H11	117557	ERR14097115	ESC_OA5829AA	201909433
201909737	2019	O26:H11	83592	ERR14097116	ESC_OA6599AA	201909737
201909739	2019	O26:H11	118186	ERR14097117	ESC_OA6600AA	201909739
201909990	2019	O26:H11	83592	ERR14097118	ESC_OA7452AA	201909990
201909993	2019	O26:H11	83592	ERR14097119	ESC_OA7451AA	201909993
201910485	2019	O26:H11	83592	ERR14097120	ESC_PA2434AA	201910485
201910486	2019	O26:H11	112794	ERR14097121	ESC_PA2435AA	201910486
201910681	2019	O26:H11	122734	ERR14097122	ESC_PA4912AA	201910681
201910683	2019	O26:H11	38792	ERR14097123	ESC_PA4913AA	201910683
201910689	2019	O26:H11	109355	ERR14097124	ESC_PA5921AA	201910689
201910914	2019	O26:H11	123771	ERR14097126	ESC_PA5646AA	201910914
201911057	2019	O26:H11	124023	ERR14097127	ESC_PA5697AA	201911057
201911227	2019	O26:H11	65000	ERR14097128	ESC_PA5920AA	201911227
202000411	2019	O26:H11	124217	ERR14096964	ESC_QA0114AA	202000411
202000412	2019	O26:H11	127802	ERR14096965	ESC_QA0115AA	202000412
202001242	2020	O26:H11	132474	ERR14097129	ESC_QA7195AA	202001242
202001249	2020	O26:H11	132473	ERR14097130	ESC_QA7194AA	202001249
202001646	2020	O26:H11	65000	ERR14097131	ESC_QA8489AA	202001646
202001989	2020	O26:H11	134580	ERR14097132	ESC_RA0629AA	202001989
202001991	2020	O26:H11	134578	ERR14097133	ESC_RA0628AA	202001991
202002220	2020	O26:H11	65018	ERR14097134	ESC_RA4369AA	202002220
202002571	2020	O26:H11	139106	ERR14097135	ESC_RA5603AA	202002571
202002577	2020	O26:H11	65006	ERR14097136	ESC_RA5602AA	202002577
202002578	2020	O26:H11	139107	ERR14097137	ESC_RA5601AA	202002578
202002579	2020	O26:H11	65006	ERR14097138	ESC_RA5604AA	202002579
202002632	2019	O26:H11	139144	ERR14097139	ESC_RA5798AA	202002632
202002634	2019	O26:H11	139143	ERR14097140	ESC_RA5797AA	202002634
202002635	2019	O26:H11	139142	ERR14097141	ESC_RA5799AA	202002635
202002698	2020	O26:H11	65006	ERR14097142	ESC_RA6223AA	202002698
202002700	2020	O26:H11	139918	ERR14097143	ESC_RA6224AA	202002700
202002701	2020	O26:H11	65074	ERR14097144	ESC_RA6222AA	202002701
202003009	2020	O26:H11	65006	ERR14097145	ESC_RA6929AA	202003009
202003011	2020	O26:H11	140494	ERR14097146	ESC_RA6797AA	202003011
202003014	2020	O26:H11	140497	ERR14097147	ESC_RA6794AA	202003014
202003028	2020	O26:H11	38792	ERR14097148	ESC_RA6795AA	202003028
202003154	2020	O26:H11	141141	ERR14097149	ESC_RA7426AA	202003154
202003156	2020	O26:H11	65006	ERR14097150	ESC_RA7427AA	202003156
202003264	2020	O26:H11	141221	ERR14097151	ESC_RA7763AA	202003264
202003266	2020	O26:H11	141220	ERR14097152	ESC_RA7764AA	202003266
202003482	2020	O26:H11	141531	ERR14097153	ESC_RA8048AA	202003482
202003483	2020	O26:H11	65006	ERR14097154	ESC_RA8047AA	202003483
202003825	2020	O26:H11	65006	ERR14097156	ESC_RA9168AA	202003825
202003826	2020	O26:H11	142346	ERR14097157	ESC_RA9169AA	202003826
202003827	2020	O26:H11	142347	ERR14097158	ESC_RA9167AA	202003827
202003828	2020	O26:H11	65006	ERR14097159	ESC_RA9166AA	202003828
202003960	2020	O26:H11	83592	ERR14097160	ESC_RA9768AA	202003960
202003962	2020	O26:H11	142446	ERR14097161	ESC_RA9767AA	202003962
202004191	2020	O26:H11	142810	ERR14097162	ESC_SA0221AA	202004191
202004192	2020	O26:H11	142809	ERR14097163	ESC_SA0219AA	202004192
202004454	2020	O26:H11	143460	ERR14097164	ESC_SA1030AA	202004454
202004608	2020	O26:H11	139918	ERR14097167	ESC_SA1080AA	202004608
202004609	2020	O26:H11	65006	ERR14097168	ESC_SA1082AA	202004609
202004615	2020	O26:H11	65006	ERR14097169	ESC_SA1079AA	202004615
202004616	2020	O26:H11	65006	ERR14097170	ESC_SA1081AA	202004616
202004941	2020	O26:H11	38792	ERR14097171	ESC_SA1418AA	202004941
202004942	2020	O26:H11	83592	ERR14097172	ESC_SA1415AA	202004942
202004944	2020	O26:H11	65006	ERR14097173	ESC_SA1417AA	202004944
202005194	2020	O26:H11	65006	ERR14097174	ESC_SA2124AA	202005194
202005524	2020	O26:H11	65074	ERR14097175	ESC_SA2447AA	202005524
202005525	2020	O26:H11	103150	ERR14097176	ESC_SA2448AA	202005525
202006182	2020	O26:H11	65074	ERR14097177	ESC_SA3095AA	202006182
202006187	2020	O26:H11	103150	ERR14097178	ESC_SA3096AA	202006187
202006189	2020	O26:H11	144837	ERR14097179	ESC_SA3097AA	202006189
202006349	2020	O26:H11	65074	ERR14097180	ESC_SA3145AA	202006349
202006351	2020	O26:H11	144949	ERR14097181	ESC_SA3146AA	202006351
202006352	2020	O26:H11	144948	ERR14097182	ESC_SA3144AA	202006352
202006355	2020	O26:H11	83592	ERR14097183	ESC_SA3143AA	202006355
202006692	2020	O26:H11	145842	ERR14097184	ESC_SA7487AA	202006692
202006933	2019	O26:H11	148133	ERR14097185	ESC_SA7923AA	202006933
202006951	2019	O26:H11	144507	ERR14097186	ESC_SA7922AA	202006951
202007371	2020	O26:H11	149588	ERR14097187	ESC_TA1250AA	202007371
202007376	2020	O26:H11	149587	ERR14097188	ESC_TA1249AA	202007376
202007579	2020	O26:H11	83580	ERR14097190	ESC_TA2410AA	202007579
202007696	2020	O26:H11	151035	ERR14097191	ESC_TA2625AA	202007696
202007697	2020	O26:H11	65000	ERR14097192	ESC_TA2624AA	202007697
202008063	2020	O26:H11	65000	ERR14097193	ESC_TA4324AA	202008063
202008273	2020	O26:H11	149587	ERR14097194	ESC_TA4801AA	202008273
202100628	2020	O26:H11	149587	ERR14097195	ESC_UA2757AA	202100628
202100631	2021	O26:H11	156689	ERR14097196	ESC_UA2758AA	202100631
202101141	2021	O26:H11	109358	ERR14097197	ESC_UA4363AA	202101141
202101484	2021	O26:H11	109358	ERR14097198	ESC_UA6592AA	202101484
202101485	2021	O26:H11	158668	ERR14097199	ESC_UA6593AA	202101485
202101616	2021	O26:H11	158697	ERR14097200	ESC_UA8263AA	202101616
202102041	2021	O26:H11	160048	ERR14097201	ESC_VA0679AA	202102041
202102206	2021	O26:H11	83580	ERR14097202	ESC_VA2702AA	202102206
202102499	2021	O26:H11	83580	ERR14097203	ESC_VA4472AA	202102499
202102688	2021	O26:H11	164458	ERR14097204	ESC_VA5292AA	202102688
202102689	2021	O26:H11	164535	ERR14097205	ESC_VA5336AA	202102689
202102795	2021	O26:H11	65006	ERR14097206	ESC_VA6349AA	202102795
202102796	2021	O26:H11	124137	ERR14097207	ESC_VA6348AA	202102796
202103334	2021	O26:H11	170537	ERR14097208	ESC_VA7791AA	202103334
202103339	2021	O26:H11	170535	ERR14097209	ESC_VA7790AA	202103339
202103597	2021	O26:H11	170711	ERR14097210	ESC_VA9227AA	202103597
202103598	2021	O26:H11	170713	ERR14097211	ESC_VA9226AA	202103598
202103599	2021	O26:H11	170710	ERR14097212	ESC_VA9225AA	202103599
202103602	2021	O26:H11	170711	ERR14097213	ESC_VA9228AA	202103602
202103604	2021	O26:H11	170711	ERR14097214	ESC_VA9229AA	202103604
202103942	2021	O26:H11	171928	ERR14097215	ESC_WA0246AA	202103942
202103945	2021	O26:H11	171929	ERR14097216	ESC_WA0247AA	202103945
202104418	2021	O26:H11	173530	ERR14097217	ESC_WA1728AA	202104418
202104425	2021	O26:H11	173531	ERR14097218	ESC_WA1730AA	202104425
202104426	2021	O26:H11	173528	ERR14097219	ESC_WA1729AA	202104426
202104794	2021	O26:H11	173528	ERR14097220	ESC_WA2557AA	202104794
202104796	2021	O26:H11	174188	ERR14097221	ESC_WA2556AA	202104796
202105073	2021	O26:H11	174388	ERR14097222	ESC_WA2722AA	202105073
202105465	2021	O26:H11	162054	ERR14097223	ESC_WA3778AA	202105465
202105853	2021	O26:H11	75047	ERR14097224	ESC_WA3832AA	202105853
202106228	2021	O26:H11	175381	ERR14097225	ESC_WA3914AA	202106228
202106230	2021	O26:H11	175379	ERR14097226	ESC_WA3916AA	202106230
202106232	2021	O26:H11	175378	ERR14097227	ESC_WA3913AA	202106232
202106233	2021	O26:H11	175383	ERR14097228	ESC_WA3915AA	202106233
202106633	2021	O26:H11	175449	ERR14097229	ESC_WA5543AA	202106633
202107732	2021	O26:H11	177244	ERR14097230	ESC_WA7289AA	202107732
202107736	2021	O26:H11	177237	ERR14097231	ESC_WA7290AA	202107736
202107743	2021	O26:H11	177243	ERR14097232	ESC_WA7287AA	202107743
202108232	2021	O26:H11	179076	ERR14097233	ESC_XA0859AA	202108232
202108235	2021	O26:H11	179075	ERR14097234	ESC_XA0860AA	202108235
202108240	2021	O26:H11	179080	ERR14097235	ESC_XA0861AA	202108240
202108247	2021	O26:H11	179074	ERR14097236	ESC_XA0858AA	202108247
202108775	2021	O26:H11	180121	ERR14097237	ESC_XA1503AA	202108775
202108776	2021	O26:H11	180126	ERR14097238	ESC_XA1504AA	202108776
202108780	2021	O26:H11	65006	ERR14097239	ESC_XA1502AA	202108780
202108785	2021	O26:H11	179074	ERR14097240	ESC_XA1505AA	202108785
202109068	2021	O26:H11	180802	ERR14097241	ESC_XA2168AA	202109068
202109291	2021	O26:H11	181229	ERR14097242	ESC_XA3882AA	202109291
202109703	2021	O26:H11	182416	ERR14097244	ESC_XA5263AA	202109703
202109705	2021	O26:H11	182418	ERR14097245	ESC_XA5264AA	202109705
202110098	2021	O26:H11	182659	ERR14097246	ESC_XA5572AA	202110098
202110101	2021	O26:H11	182661	ERR14097247	ESC_XA5571AA	202110101
202110380	2021	O26:H11	183242	ERR14097248	ESC_XA8654AA	202110380
202110928	2021	O26:H11	185264	ERR14097249	ESC_YA0090AA	202110928
202111265	2021	O26:H11	186324	ERR14097250	ESC_YA1315AA	202111265
202111267	2021	O26:H11	186323	ERR14097251	ESC_YA1312AA	202111267
202200228	2021	O26:H11	187995	ERR14097252	ESC_YA2760AA	202200228
202200229	2021	O26:H11	65006	ERR14097253	ESC_YA2759AA	202200229
202200235	2022	O26:H11	187996	ERR14097254	ESC_YA2761AA	202200235
202200417	2022	O26:H11	188848	ERR14097255	ESC_YA4575AA	202200417
202200420	2022	O26:H11	188847	ERR14097256	ESC_YA4574AA	202200420
202200617	2022	O26:H11	189909	ERR14097257	ESC_YA5635AA	202200617
202200622	2022	O26:H11	189908	ERR14097258	ESC_YA5632AA	202200622
202200748	2022	O26:H11	188848	ERR14097259	ESC_YA6096AA	202200748
202200749	2022	O26:H11	187995	ERR14097260	ESC_YA6097AA	202200749
202200751	2022	O26:H11	190514	ERR14097261	ESC_YA6094AA	202200751
202200752	2022	O26:H11	77128	ERR14097262	ESC_YA6095AA	202200752
202200858	2022	O26:H11	190514	ERR14097263	ESC_YA6891AA	202200858
202200860	2022	O26:H11	190805	ERR14097264	ESC_YA6897AA	202200860
202200861	2022	O26:H11	190799	ERR14097265	ESC_YA6896AA	202200861
202200862	2022	O26:H11	190801	ERR14097266	ESC_YA6898AA	202200862
202200865	2022	O26:H11	190514	ERR8778625	ESC_YA6893AA	202200865
202200866	2022	O26:H11	190514	ERR14097267	ESC_YA6895AA	202200866
202200867	2022	O26:H11	190514	ERR14097268	ESC_YA6892AA	202200867
202200868	2021	O26:H11	65006	ERR14097269	ESC_YA6890AA	202200868
202200869	2021	O26:H11	168633	ERR14097270	ESC_YA6894AA	202200869
202201195	2022	O26:H11	190514	ERR14097280	ESC_YA7719AA	202201195
202201196	2022	O26:H11	190514	ERR14097281	ESC_YA7725AA	202201196
202201198	2022	O26:H11	190514	ERR14097282	ESC_YA7718AA	202201198
202201199	2022	O26:H11	190514	ERR14097283	ESC_YA7723AA	202201199
202201200	2022	O26:H11	190514	ERR14097284	ESC_YA7722AA	202201200
202201202	2022	O26:H11	190514	ERR14097285	ESC_YA7721AA	202201202
202201204	2022	O26:H11	190514	ERR14097286	ESC_YA7717AA	202201204
202201387	2022	O26:H11	190514	ERR14097287	ESC_YA8942AA	202201387
202201388	2022	O26:H11	190514	ERR14097288	ESC_YA8944AA	202201388
202201392	2022	O26:H11	190514	ERR14097289	ESC_YA8937AA	202201392
202201393	2022	O26:H11	190514	ERR14097290	ESC_YA8941AA	202201393
202201394	2022	O26:H11	190514	ERR14097291	ESC_YA8946AA	202201394
202201395	2022	O26:H11	190514	ERR14097292	ESC_YA8940AA	202201395
202201396	2022	O26:H11	192112	ERR14097293	ESC_YA8943AA	202201396
202201397	2022	O26:H11	190514	ERR14097294	ESC_YA8936AA	202201397
202201592	2022	O26:H11	190514	ERR14097295	ESC_YA9763AA	202201592
202201593	2022	O26:H11	190514	ERR14097296	ESC_YA9771AA	202201593
202201594	2022	O26:H11	190514	ERR14097297	ESC_YA9766AA	202201594
202201595	2022	O26:H11	190514	ERR14097298	ESC_YA9770AA	202201595
202201596	2022	O26:H11	193130	ERR14097299	ESC_YA9772AA	202201596
202201597	2022	O26:H11	193130	ERR14097300	ESC_YA9762AA	202201597
202201599	2022	O26:H11	190514	ERR14097301	ESC_YA9769AA	202201599
202201600	2022	O26:H11	190514	ERR14097302	ESC_YA9768AA	202201600
202201601	2022	O26:H11	190514	ERR14097303	ESC_YA9765AA	202201601
202201672	2022	O26:H11	193386	ERR14097304	ESC_YA9935AA	202201672
202201673	2022	O26:H11	190514	ERR14097305	ESC_YA9932AA	202201673
202201674	2022	O26:H11	190514	ERR14097306	ESC_YA9923AA	202201674
202201675	2022	O26:H11	190514	ERR14097307	ESC_YA9931AA	202201675
202201677	2022	O26:H11	190514	ERR14097308	ESC_YA9925AA	202201677
202201678	2022	O26:H11	190514	ERR14097309	ESC_YA9926AA	202201678
202201679	2022	O26:H11	190514	ERR14097310	ESC_YA9933AA	202201679
202201681	2022	O26:H11	193378	ERR14097311	ESC_YA9927AA	202201681
202201682	2022	O26:H11	190514	ERR14097312	ESC_YA9928AA	202201682
202201683	2022	O26:H11	162054	ERR14097313	ESC_YA9930AA	202201683
202201881	2022	O26:H11	193715	ERR14097314	ESC_ZA0285AA	202201881
202201884	2022	O26:H11	190514	ERR14097315	ESC_ZA0277AA	202201884
202201887	2022	O26:H11	190514	ERR14097316	ESC_ZA0282AA	202201887
202201888	2022	O26:H11	190514	ERR14097317	ESC_ZA0287AA	202201888
202201889	2022	O26:H11	193714	ERR14097318	ESC_ZA0280AA	202201889
202201890	2022	O26:H11	190514	ERR14097319	ESC_ZA0278AA	202201890
202201891	2022	O26:H11	190514	ERR14097320	ESC_ZA0279AA	202201891
202201892	2022	O26:H11	190514	ERR14097321	ESC_ZA0284AA	202201892
202201893	2022	O26:H11	193721	ERR14097322	ESC_ZA0292AA	202201893
202201894	2022	O26:H11	193717	ERR14097323	ESC_ZA0288AA	202201894
202202037	2022	O26:H11	190514	ERR14097324	ESC_ZA0975AA	202202037
202202038	2022	O26:H11	190514	ERR14097325	ESC_ZA0977AA	202202038
202202040	2022	O26:H11	190514	ERR14097326	ESC_ZA0976AA	202202040
202202380	2022	O26:H11	190514	ERR14097327	ESC_ZA1782AA	202202380
202202386	2022	O26:H11	190514	ERR14097328	ESC_ZA1781AA	202202386
202202648	2022	O26:H11	195520	ERR14097329	ESC_ZA3025AA	202202648
202202650	2022	O26:H11	190514	ERR14097330	ESC_ZA2858AA	202202650
202202913	2022	O26:H11	195668	ERR14097332	ESC_ZA3165AA	202202913
202202920	2022	O26:H11	83580	ERR14097333	ESC_ZA3159AA	202202920
202202921	2022	O26:H11	195672	ERR14097334	ESC_ZA3164AA	202202921
202203148	2022	O26:H11	83580	ERR14097335	ESC_ZA3944AA	202203148
202203150	2022	O26:H11	196672	ERR14097336	ESC_ZA3945AA	202203150
202203354	2022	O26:H11	197125	ERR14097337	ESC_ZA4154AA	202203354
202203579	2022	O26:H11	197242	ERR14097338	ESC_ZA4762AA	202203579
202203582	2022	O26:H11	197241	ERR14097339	ESC_ZA4764AA	202203582
202203583	2022	O26:H11	197243	ERR14097340	ESC_ZA4763AA	202203583
202203939	2022	O26:H11	197241	ERR14097341	ESC_ZA5985AA	202203939
202203940	2022	O26:H11	198589	ERR14097342	ESC_ZA5986AA	202203940
202204602	2022	O26:H11	202625	ERR14097343	ESC_AB1822AA	202204602
202204606	2022	O26:H11	202627	ERR14097344	ESC_AB1820AA	202204606
202204609	2022	O26:H11	202626	ERR14097345	ESC_AB1815AA	202204609
202204610	2022	O26:H11	141220	ERR14097346	ESC_AB1813AA	202204610
202204613	2022	O26:H11	75047	ERR14097347	ESC_AB1821AA	202204613
202204617	2022	O26:H11	202630	ERR14097348	ESC_AB1823AA	202204617
202204618	2022	O26:H11	75047	ERR14097349	ESC_AB1814AA	202204618
202204919	2022	O26:H11	75047	ERR14097350	ESC_AB2396AA	202204919
202204921	2022	O26:H11	202831	ERR14097351	ESC_AB2395AA	202204921
202204924	2022	O26:H11	202869	ERR14097352	ESC_AB2394AA	202204924
202204925	2022	O26:H11	189909	ERR14097353	ESC_AB2393AA	202204925
202204927	2022	O26:H11	202823	ERR14097354	ESC_AB2390AA	202204927
202204928	2022	O26:H11	202824	ERR14097355	ESC_AB2392AA	202204928
202204929	2022	O26:H11	75047	ERR14097356	ESC_AB2391AA	202204929
202204931	2022	O26:H11	202818	ERR14097357	ESC_AB2389AA	202204931
202204932	2022	O26:H11	75047	ERR14097358	ESC_AB2388AA	202204932
202205469	2022	O26:H11	204880	ERR14097359	ESC_AB4728AA	202205469
202205470	2022	O26:H11	204887	ERR14097360	ESC_AB4727AA	202205470
202205472	2022	O26:H11	204891	ERR14097361	ESC_AB4730AA	202205472
202205474	2022	O26:H11	204893	ERR14097362	ESC_AB4725AA	202205474
202205476	2022	O26:H11	204886	ERR14097363	ESC_AB4729AA	202205476
202205477	2022	O26:H11	204884	ERR14097364	ESC_AB4724AA	202205477
202205478	2022	O26:H11	204885	ERR14097365	ESC_AB4726AA	202205478
202205714	2022	O26:H11	75047	ERR14097366	ESC_AB5268AA	202205714
202205715	2022	O26:H11	83592	ERR14097367	ESC_AB5273AA	202205715
202205720	2022	O26:H11	205413	ERR14097368	ESC_AB5263AA	202205720
202205722	2022	O26:H11	205423	ERR14097369	ESC_AB5271AA	202205722
202205723	2022	O26:H11	75047	ERR14097370	ESC_AB5261AA	202205723
202205724	2022	O26:H11	205420	ERR14097371	ESC_AB5266AA	202205724
202205984	2022	O26:H11	193130	ERR14097372	ESC_AB5323AA	202205984
202205986	2022	O26:H11	204885	ERR14097373	ESC_AB5330AA	202205986
202205989	2022	O26:H11	204885	ERR14097374	ESC_AB5328AA	202205989
202205990	2022	O26:H11	190805	ERR14097375	ESC_AB5325AA	202205990
202206113	2022	O26:H11	205858	ERR14097376	ESC_AB5361AA	202206113
202206115	2022	O26:H11	204885	ERR14097377	ESC_AB5365AA	202206115
202206116	2022	O26:H11	115886	ERR14097378	ESC_AB5366AA	202206116
202206117	2022	O26:H11	205856	ERR14097379	ESC_AB5368AA	202206117
202206118	2022	O26:H11	75047	ERR14097380	ESC_AB5362AA	202206118
202206119	2022	O26:H11	75047	ERR14097381	ESC_AB5364AA	202206119
202206120	2022	O26:H11	205857	ERR14097382	ESC_AB5367AA	202206120
202206121	2022	O26:H11	205855	ERR14097383	ESC_AB5363AA	202206121
202206601	2022	O26:H11	207538	ERR14097384	ESC_CB5202AA	202206601
202206602	2022	O26:H11	207537	ERR14097385	ESC_AB8128AA	202206602
202206603	2022	O26:H11	207536	ERR14097386	ESC_AB8129AA	202206603
202206763	2022	O26:H11	141220	ERR14097387	ESC_AB8320AA	202206763
202207360	2022	O26:H11	208432	ERR14097388	ESC_BB1194AA	202207360
202207363	2022	O26:H11	208417	ERR14097389	ESC_BB1190AA	202207363
202207364	2022	O26:H11	208418	ERR14097390	ESC_BB1191AA	202207364
202207366	2022	O26:H11	208428	ERR14097391	ESC_BB1192AA	202207366
202207372	2022	O26:H11	208422	ERR14097392	ESC_BB1193AA	202207372
202207833	2022	O26:H11	209827	ERR14097393	ESC_BB2051AA	202207833
202207834	2022	O26:H11	209832	ERR14097394	ESC_BB2050AA	202207834
202208770	2022	O26:H11	83580	ERR14097395	ESC_BB3744AA	202208770
202208780	2022	O26:H11	211487	ERR14097396	ESC_BB3743AA	202208780
202209790	2022	O26:H11	212607	ERR14097397	ESC_BB4934AA	202209790
202209794	2022	O26:H11	212608	ERR14097398	ESC_BB4937AA	202209794
202209796	2022	O26:H11	139918	ERR14097399	ESC_BB4935AA	202209796
202209797	2022	O26:H11	212591	ERR14097400	ESC_BB4936AA	202209797
202209798	2022	O26:H11	139918	ERR14097401	ESC_BB4938AA	202209798
202209800	2022	O26:H11	213155	ERR14097402	ESC_BB5632AA	202209800
202210276	2022	O26:H11	212608	ERR14097403	ESC_BB5704AA	202210276
202210710	2022	O26:H11	214195	ERR14097404	ESC_BB6638AA	202210710
202210713	2022	O26:H11	214191	ERR14097405	ESC_BB6639AA	202210713
202210716	2022	O26:H11	214191	ERR14097406	ESC_BB6641AA	202210716
202210717	2022	O26:H11	214192	ERR14097407	ESC_BB6640AA	202210717
202211592	2022	O26:H11	219548	ERR14097408	ESC_CB3468AA	202211592
202211887	2022	O26:H11	83592	ERR14097409	ESC_CB3463AA	202211887
202211888	2022	O26:H11	219551	ERR14097410	ESC_CB3464AA	202211888
202211889	2022	O26:H11	219544	ERR14097411	ESC_CB3462AA	202211889
202211890	2022	O26:H11	139918	ERR14097412	ESC_CB3460AA	202211890
202211891	2022	O26:H11	219539	ERR14097413	ESC_CB3459AA	202211891
202211892	2022	O26:H11	219543	ERR14097414	ESC_CB3465AA	202211892
202211893	2022	O26:H11	219539	ERR14097415	ESC_CB3457AA	202211893
202211897	2022	O26:H11	219540	ERR14097416	ESC_CB3458AA	202211897
202212227	2022	O26:H11	190514	ERR14097417	ESC_CB4733AA	202212227
202212228	2022	O26:H11	190514	ERR14097418	ESC_CB4734AA	202212228
202213349	2022	O26:H11	222547	ERR14097419	ESC_CB8250AA	202213349
202213350	2022	O26:H11	219549	ERR14097420	ESC_CB8251AA	202213350
202213595	2022	O26:H11	219539	ERR14097421	ESC_CB9113AA	202213595
202213596	2022	O26:H11	219539	ERR14097422	ESC_CB9114AA	202213596
202213991	2022	O26:H11	83580	ERR14097423	ESC_DB1955AA	202213991
202213992	2022	O26:H11	224970	ERR14097424	ESC_DB1959AA	202213992
202213995	2022	O26:H11	224968	ERR14097425	ESC_DB1956AA	202213995
202213996	2022	O26:H11	224966	ERR14097426	ESC_DB1957AA	202213996
202213997	2022	O26:H11	224972	ERR14097427	ESC_DB1954AA	202213997
202214155	2022	O26:H11	83592	ERR14097428	ESC_DB2278AA	202214155
202300246	2023	O26:H11	228694	ERR14097429	ESC_DB4917AA	202300246
201803187	2018	O26:H11	81230	ERR14096978	ESC_KA8342AA	201803187bis
201900993	2019	O26:H11	86973	ERR14097052	ESC_MA0956AA	201900993bis
201904630	2019	O26:H11	103149	ERR14097084	ESC_NA5214AA	201904630-redeposit
201904631	2019	O26:H11	103150	ERR14097085	ESC_NA5215AA	201904631-redeposit
201904633	2019	O26:H11	103148	ERR14097086	ESC_NA5213AA	201904633-redeposit
201904734	2019	O26:H11	65006	ERR14097088	ESC_NA5253AA	201904734-redeposit
201904977	2019	O26:H11	103746	ERR14097089	ESC_NA5689AA	201904977bis
201905298	2019	O26:H11	104380	ERR14097092	ESC_NA6348AA	201905298-redeposit
201905301	2019	O26:H11	104377	ERR14097093	ESC_NA6346AA	201905301-redeposit
201905302	2019	O26:H11	65006	ERR14097094	ESC_NA6347AA	201905302-redeposit
201908470	2019	O26:H11	115886	ERR14097109	ESC_OA4097AA	201908470-redeposit
201910911	2019	O26:H11	124217	ERR14097125	ESC_PA5922AA	201910911bis
202003484	2020	O26:H11	65006	ERR14097155	ESC_SA0220AA	202003484bis
202004465	2020	O26:H11	65006	ERR14097165	ESC_SA1414AA	202004465bis
202004466	2020	O26:H11	65006	ERR14097166	ESC_SA1416AA	202004466bis
202007577	2020	O26:H11	65074	ERR14097189	ESC_TA2626AA	202007577-redeposit
202109701	2021	O26:H11	109355	ERR14097243	ESC_XA5273AA	202109701_redeposit
202201036	2022	O26:H11	191528	ERR14097271	ESC_YA7633AA	202201036_redeposit
202201037	2022	O26:H11	190514	ERR14097272	ESC_YA7635AA	202201037_redeposit
202201038	2022	O26:H11	190514	ERR14097273	ESC_YA7631AA	202201038_redeposit
202201040	2022	O26:H11	190514	ERR14097274	ESC_YA7632AA	202201040_redeposit
202201042	2022	O26:H11	190514	ERR14097275	ESC_YA7637AA	202201042_redeposit
202201043	2022	O26:H11	190514	ERR14097276	ESC_YA7639AA	202201043_redeposit
202201045	2022	O26:H11	190514	ERR14097277	ESC_YA7638AA	202201045_redeposit
202201046	2022	O26:H11	190514	ERR14097278	ESC_YA7634AA	202201046_redeposit
202201047	2022	O26:H11	190514	ERR14097279	ESC_YA7636AA	202201047_redeposit
202202655	2022	O26:H11	185264	ERR14097331	ESC_ZA3071AA	202202655_redeposit
201800559	2018	O80:H2	74934	ERR14097463	ESC_KA8143AA	201800559
201800769	2018	O80:H2	80828	ERR14097464	ESC_KA8142AA	201800769
201800772	2018	O80:H2	35179	ERR14097465	ESC_KA8136AA	201800772
201800775	2018	O80:H2	80829	ERR14097466	ESC_KA8137AA	201800775
201800974	2018	O80:H2	80822	ERR14097467	ESC_KA8134AA	201800974
201801119	2018	O80:H2	35179	ERR14097468	ESC_KA8135AA	201801119
201801120	2018	O80:H2	80825	ERR14097469	ESC_KA8141AA	201801120
201801811	2018	O80:H2	74956	ERR14097470	ESC_KA3458AA	201801811
201801814	2018	O80:H2	74958	ERR14097471	ESC_KA3460AA	201801814
201801962	2018	O80:H2	74960	ERR14097472	ESC_KA3462AA	201801962
201801963	2018	O80:H2	74961	ERR14097473	ESC_KA3463AA	201801963
201802812	2018	O80:H2	74966	ERR14097474	ESC_KA3464AA	201802812
201804139	2018	O80:H2	74965	ERR14097475	ESC_KA3465AA	201804139
201804407	2018	O80:H2	74963	ERR14097476	ESC_KA3466AA	201804407
201804929	2018	O80:H2	74967	ERR14097477	ESC_KA3469AA	201804929
201805471	2018	O80:H2	74968	ERR14097478	ESC_XA0971AA	201805471
201805474	2018	O80:H2	74969	ERR14097479	ESC_KA3468AA	201805474
201805905	2018	O80:H2	74964	ERR14097480	ESC_KA3467AA	201805905
201806348	2018	O80:H2	74970	ERR14097481	ESC_KA3473AA	201806348
201806759	2018	O80:H2	74971	ERR14097482	ESC_KA3474AA	201806759
201806761	2018	O80:H2	74972	ERR14097483	ESC_KA3477AA	201806761
201806766	2018	O80:H2	74974	ERR14097484	ESC_KA3476AA	201806766
201806769	2018	O80:H2	74928	ERR14097485	ESC_KA3480AA	201806769
201807981	2018	O80:H2	80834	ERR14097486	ESC_KA8144AA	201807981
201807997	2018	O80:H2	74975	ERR14097487	ESC_KA3479AA	201807997
201808016	2018	O80:H2	74973	ERR14097488	ESC_KA3478AA	201808016
201808613	2018	O80:H2	74912	ERR14097489	ESC_KA3410AA	201808613
201808620	2018	O80:H2	35179	ERR14097490	ESC_KA3408AA	201808620
201809725	2018	O80:H2	35179	ERR14097491	ESC_KA5260AA	201809725
201809727	2018	O80:H2	76468	ERR14097492	ESC_KA5261AA	201809727
201809731	2018	O80:H2	76464	ERR14097493	ESC_KA5262AA	201809731
201810143	2018	O80:H2	74950	ERR14097494	ESC_KA7867AA	201810143
201810146	2018	O80:H2	74944	ERR14097495	ESC_KA7779AA	201810146
201810649	2018	O80:H2	81231	ERR14097496	ESC_KA8346AA	201810649
201810655	2018	O80:H2	80830	ERR14097497	ESC_KA8146AA	201810655
201810656	2018	O80:H2	80832	ERR14097498	ESC_KA8145AA	201810656
201811016	2018	O80:H2	81259	ERR14097500	ESC_KA8499AA	201811016
201811213	2018	O80:H2	81259	ERR14097501	ESC_KA8859AA	201811213
201811214	2018	O80:H2	81665	ERR14097502	ESC_KA8862AA	201811214
201811215	2018	O80:H2	81661	ERR14097503	ESC_KA8863AA	201811215
201811216	2018	O80:H2	80832	ERR14097504	ESC_KA8861AA	201811216
201811217	2018	O80:H2	35179	ERR14097505	ESC_KA8860AA	201811217
201811219	2018	O80:H2	35179	ERR14097506	ESC_KA8864AA	201811219
201811441	2018	O80:H2	83571	ERR14097507	ESC_LA1005AA	201811441
201811443	2018	O80:H2	35179	ERR14097508	ESC_LA1004AA	201811443
201900552	2019	O80:H2	35179	ERR14097509	ESC_LA8732AA	201900552
201900553	2019	O80:H2	35179	ERR14097510	ESC_LA8730AA	201900553
201900555	2019	O80:H2	81259	ERR14097511	ESC_LA8728AA	201900555
201900559	2019	O80:H2	84377	ERR14097512	ESC_LA8731AA	201900559
201900841	2019	O80:H2	35179	ERR14097513	ESC_LA9615AA	201900841
201900844	2019	O80:H2	35179	ERR14097514	ESC_LA9614AA	201900844
201900991	2019	O80:H2	35179	ERR14097515	ESC_MA0758AA	201900991
201901188	2019	O80:H2	35179	ERR14097516	ESC_MA0955AA	201901188
201901189	2019	O80:H2	86972	ERR14097517	ESC_MA0954AA	201901189
201901860	2019	O80:H2	80828	ERR14097518	ESC_MA3010AA	201901860
201901863	2019	O80:H2	74928	ERR14097519	ESC_MA3007AA	201901863
201902611	2019	O80:H2	94283	ERR14097520	ESC_MA5100AA	201902611
201902800	2019	O80:H2	80832	ERR14097521	ESC_MA5318AA	201902800
201902830	2019	O80:H2	95350	ERR14097522	ESC_MA5968AA	201902830
201903019	2019	O80:H2	35179	ERR14097523	ESC_MA5969AA	201903019
201903080	2019	O80:H2	35179	ERR14097524	ESC_MA6016AA	201903080
201903081	2019	O80:H2	95390	ERR14097525	ESC_MA6015AA	201903081
201903083	2019	O80:H2	35179	ERR14097526	ESC_MA6017AA	201903083
201903507	2019	O80:H2	74912	ERR14097527	ESC_NA0477AA	201903507
201903508	2019	O80:H2	96671	ERR14097528	ESC_NA0478AA	201903508
201903661	2019	O80:H2	98407	ERR14097529	ESC_NA0618AA	201903661
201903662	2019	O80:H2	98405	ERR14097530	ESC_NA0617AA	201903662
201903663	2019	O80:H2	35179	ERR14097531	ESC_NA0620AA	201903663
201903665	2019	O80:H2	98404	ERR14097532	ESC_NA0619AA	201903665
201904032	2019	O80:H2	35179	ERR14097534	ESC_NA2692AA	201904032
201904217	2019	O80:H2	74950	ERR14097535	ESC_NA3168AA	201904217
201905146	2019	O80:H2	104095	ERR14097537	ESC_NA6002AA	201905146
201905630	2019	O80:H2	74950	ERR14097539	ESC_NA7420AA	201905630
201906667	2019	O80:H2	35179	ERR14097541	ESC_NA9245AA	201906667
201907714	2019	O80:H2	114994	ERR14097542	ESC_OA2794AA	201907714
201908306	2019	O80:H2	114994	ERR14097543	ESC_OA3275AA	201908306
201909209	2019	O80:H2	80832	ERR14097544	ESC_OA5743AA	201909209
201909210	2019	O80:H2	116943	ERR14097545	ESC_OA5742AA	201909210
201909431	2019	O80:H2	35179	ERR14097547	ESC_OA5831AA	201909431
201909432	2019	O80:H2	117558	ERR14097548	ESC_OA5830AA	201909432
201909735	2019	O80:H2	118188	ERR14097549	ESC_OA6602AA	201909735
201909987	2019	O80:H2	102868	ERR14097550	ESC_OA7454AA	201909987
201909989	2019	O80:H2	118685	ERR14097551	ESC_OA7453AA	201909989
201910682	2019	O80:H2	122746	ERR14097552	ESC_PA4915AA	201910682
201910684	2019	O80:H2	98407	ERR14097553	ESC_PA4914AA	201910684
201910913	2019	O80:H2	35179	ERR14097554	ESC_PA5647AA	201910913
201911052	2019	O80:H2	124020	ERR14097555	ESC_PA5699AA	201911052
201911056	2019	O80:H2	81263	ERR14097556	ESC_PA5698AA	201911056
201911225	2019	O80:H2	80832	ERR14097557	ESC_PA5923AA	201911225
201911585	2019	O80:H2	125856	ERR14097558	ESC_PA8163AA	201911585
201911586	2019	O80:H2	125855	ERR14097559	ESC_PA8162AA	201911586
201911588	2019	O80:H2	125854	ERR14097560	ESC_PA8160AA	201911588
201911591	2019	O80:H2	125853	ERR14097561	ESC_PA8161AA	201911591
202000410	2019	O80:H2	127798	ERR14097460	ESC_QA0116AA	202000410
202000415	2019	O80:H2	127799	ERR14097461	ESC_QA0118AA	202000415
202000416	2020	O80:H2	127800	ERR14097462	ESC_QA0117AA	202000416
202000728	2020	O80:H2	129015	ERR14097562	ESC_QA1410AA	202000728
202001244	2020	O80:H2	132472	ERR14097563	ESC_QA7193AA	202001244
202001246	2020	O80:H2	132470	ERR14097564	ESC_QA7191AA	202001246
202001248	2020	O80:H2	35179	ERR14097565	ESC_QA7192AA	202001248
202001988	2020	O80:H2	81259	ERR14097566	ESC_RA0631AA	202001988
202002572	2020	O80:H2	74928	ERR14097567	ESC_RA5606AA	202002572
202002574	2020	O80:H2	35179	ERR14097568	ESC_RA5605AA	202002574
202003010	2020	O80:H2	140495	ERR14097569	ESC_RA6798AA	202003010
202003267	2020	O80:H2	74950	ERR14097570	ESC_RA7762AA	202003267
202004455	2020	O80:H2	143458	ERR14097571	ESC_SA1031AA	202004455
202004457	2020	O80:H2	143459	ERR14097572	ESC_SA1032AA	202004457
202004611	2020	O80:H2	140495	ERR14097573	ESC_SA1083AA	202004611
202005193	2020	O80:H2	35179	ERR14097574	ESC_SA2125AA	202005193
202005519	2020	O80:H2	140495	ERR14097575	ESC_SA2454AA	202005519
202005521	2020	O80:H2	144504	ERR14097576	ESC_SA2456AA	202005521
202005522	2020	O80:H2	144505	ERR14097577	ESC_SA2453AA	202005522
202006185	2020	O80:H2	144834	ERR14097578	ESC_SA3098AA	202006185
202006186	2020	O80:H2	144833	ERR14097579	ESC_SA3099AA	202006186
202006348	2020	O80:H2	144503	ERR14097581	ESC_SA3169AA	202006348
202006691	2020	O80:H2	145841	ERR14097582	ESC_SA7482AA	202006691
202006694	2020	O80:H2	35179	ERR14097583	ESC_SA7483AA	202006694
202006695	2020	O80:H2	145843	ERR14097584	ESC_SA7484AA	202006695
202007369	2020	O80:H2	149582	ERR14097585	ESC_TA1253AA	202007369
202007370	2020	O80:H2	149595	ERR14097586	ESC_TA1252AA	202007370
202007373	2020	O80:H2	149586	ERR14097587	ESC_TA1251AA	202007373
202007375	2020	O80:H2	140495	ERR14097588	ESC_TA1254AA	202007375
202007377	2020	O80:H2	140495	ERR14097589	ESC_TA2249AA	202007377
202007575	2020	O80:H2	140495	ERR14097590	ESC_TA2411AA	202007575
202007578	2020	O80:H2	149582	ERR14097591	ESC_TA2412AA	202007578
202007693	2020	O80:H2	35179	ERR14097592	ESC_TA2623AA	202007693
202008060	2020	O80:H2	80832	ERR14097593	ESC_TA4326AA	202008060
202008061	2020	O80:H2	151818	ERR14097594	ESC_TA4325AA	202008061
202008510	2020	O80:H2	152886	ERR14097595	ESC_TA5387AA	202008510
202008511	2020	O80:H2	152887	ERR14097596	ESC_TA5386AA	202008511
202008514	2020	O80:H2	74950	ERR14097597	ESC_TA5388AA	202008514
202008515	2020	O80:H2	35179	ERR14097598	ESC_TA5389AA	202008515
202008648	2020	O80:H2	153984	ERR14097599	ESC_TA7438AA	202008648
202100118	2020	O80:H2	154725	ERR14097600	ESC_TA8739AA	202100118
202100436	2021	O80:H2	14702	ERR14097601	ESC_UA1447AA	202100436
202100437	2020	O80:H2	156094	ERR14097602	ESC_UA1448AA	202100437
202100625	2021	O80:H2	156687	ERR14097603	ESC_UA2759AA	202100625
202100627	2020	O80:H2	143459	ERR14097604	ESC_UA2760AA	202100627
202101140	2021	O80:H2	157737	ERR14097605	ESC_UA4362AA	202101140
202101483	2021	O80:H2	158669	ERR14097606	ESC_UA6594AA	202101483
202101615	2021	O80:H2	158696	ERR14097607	ESC_UA8264AA	202101615
202101617	2021	O80:H2	35179	ERR14097608	ESC_UA8265AA	202101617
202101785	2021	O80:H2	158932	ERR14097609	ESC_UA9355AA	202101785
202101866	2021	O80:H2	74928	ERR14097610	ESC_UA9891AA	202101866
202101867	2021	O80:H2	159488	ERR14097611	ESC_UA9892AA	202101867
202102205	2021	O80:H2	160972	ERR14097612	ESC_VA2701AA	202102205
202102207	2021	O80:H2	160971	ERR14097613	ESC_VA2700AA	202102207
202102500	2021	O80:H2	163033	ERR14097614	ESC_VA4474AA	202102500
202102687	2021	O80:H2	35179	ERR14097615	ESC_VA5293AA	202102687
202103017	2021	O80:H2	144505	ERR14097616	ESC_VA7027AA	202103017
202103338	2021	O80:H2	170530	ERR14097617	ESC_VA7789AA	202103338
202103600	2021	O80:H2	170716	ERR14097618	ESC_VA9230AA	202103600
202103603	2021	O80:H2	163033	ERR14097619	ESC_VA9231AA	202103603
202103941	2021	O80:H2	170716	ERR14097620	ESC_WA0249AA	202103941
202104795	2021	O80:H2	160972	ERR14097621	ESC_WA2561AA	202104795
202104797	2021	O80:H2	174189	ERR14097622	ESC_WA2558AA	202104797
202104802	2021	O80:H2	80832	ERR14097623	ESC_WA2560AA	202104802
202105070	2021	O80:H2	174189	ERR14097625	ESC_WA2720AA	202105070
202105860	2021	O80:H2	175312	ERR14097626	ESC_WA3835AA	202105860
202106227	2021	O80:H2	175380	ERR14097627	ESC_WA3917AA	202106227
202106237	2021	O80:H2	175382	ERR14097628	ESC_WA3918AA	202106237
202106635	2021	O80:H2	175452	ERR14097629	ESC_WA5545AA	202106635
202106636	2021	O80:H2	175451	ERR14097630	ESC_WA5544AA	202106636
202107729	2021	O80:H2	177238	ERR14097631	ESC_WA7292AA	202107729
202107733	2021	O80:H2	174189	ERR14097632	ESC_WA7291AA	202107733
202108773	2021	O80:H2	180125	ERR14097633	ESC_XA1507AA	202108773
202108781	2021	O80:H2	174189	ERR14097634	ESC_XA1506AA	202108781
202109285	2021	O80:H2	181227	ERR14097635	ESC_XA3881AA	202109285
202109288	2021	O80:H2	181228	ERR14097636	ESC_XA3880AA	202109288
202109702	2021	O80:H2	182417	ERR14097637	ESC_XA5262AA	202109702
202110093	2021	O80:H2	182664	ERR14097638	ESC_XA5569AA	202110093
202110097	2021	O80:H2	182660	ERR14097639	ESC_XA5570AA	202110097
202110378	2021	O80:H2	183241	ERR14097640	ESC_XA8653AA	202110378
202111260	2021	O80:H2	181227	ERR14097641	ESC_YA1316AA	202111260
202111264	2021	O80:H2	186322	ERR14097642	ESC_YA1313AA	202111264
202111266	2021	O80:H2	35179	ERR14097643	ESC_YA1314AA	202111266
202200227	2021	O80:H2	187992	ERR14097644	ESC_YA2756AA	202200227
202200418	2022	O80:H2	81260	ERR14097645	ESC_YA4578AA	202200418
202200422	2022	O80:H2	188849	ERR14097646	ESC_YA4577AA	202200422
202200423	2022	O80:H2	188845	ERR14097647	ESC_YA4573AA	202200423
202200619	2022	O80:H2	14702	ERR14097648	ESC_YA5633AA	202200619
202200856	2022	O80:H2	190803	ERR14097649	ESC_YA6899AA	202200856
202200859	2022	O80:H2	14702	ERR14097650	ESC_YA6900AA	202200859
202201389	2022	O80:H2	192111	ERR14097653	ESC_YA8938AA	202201389
202201671	2022	O80:H2	80832	ERR14097654	ESC_YA9929AA	202201671
202202382	2022	O80:H2	194834	ERR14097655	ESC_ZA1783AA	202202382
202202388	2022	O80:H2	194835	ERR14097656	ESC_ZA1784AA	202202388
202202912	2022	O80:H2	195667	ERR14097657	ESC_ZA3158AA	202202912
202202916	2022	O80:H2	195666	ERR14097658	ESC_ZA3161AA	202202916
202203934	2022	O80:H2	198593	ERR14097659	ESC_ZA5983AA	202203934
202203936	2022	O80:H2	198588	ERR14097660	ESC_ZA5982AA	202203936
202204037	2022	O80:H2	199485	ERR14097661	ESC_AB1349AA	202204037
202204917	2022	O80:H2	202871	ERR14097662	ESC_AB2399AA	202204917
202205467	2022	O80:H2	35179	ERR14097663	ESC_AB4731AA	202205467
202206595	2022	O80:H2	170716	ERR14097665	ESC_AB8137AA	202206595
202207831	2022	O80:H2	209831	ERR14097666	ESC_BB2053AA	202207831
202208777	2022	O80:H2	181227	ERR14097667	ESC_BB3745AA	202208777
202208779	2022	O80:H2	182660	ERR14097668	ESC_BB3748AA	202208779
202209792	2022	O80:H2	213154	ERR14097669	ESC_BB5631AA	202209792
202209801	2022	O80:H2	212593	ERR14097670	ESC_BB4940AA	202209801
202210277	2022	O80:H2	35179	ERR14097671	ESC_BB5706AA	202210277
202210284	2022	O80:H2	80832	ERR14097672	ESC_BB5707AA	202210284
202210708	2022	O80:H2	214193	ERR14097673	ESC_BB6643AA	202210708
202210714	2022	O80:H2	214190	ERR14097674	ESC_BB6644AA	202210714
202210715	2022	O80:H2	214194	ERR14097675	ESC_BB6642AA	202210715
202211580	2022	O80:H2	218266	ERR14097676	ESC_CB3469AA	202211580
202211582	2022	O80:H2	218266	ERR14097677	ESC_CB1187AA	202211582
202211586	2022	O80:H2	80832	ERR14097678	ESC_CB1190AA	202211586
202211587	2022	O80:H2	182660	ERR14097679	ESC_CB1188AA	202211587
202211593	2022	O80:H2	35179	ERR14097680	ESC_CB1191AA	202211593
202211894	2022	O80:H2	219542	ERR14097681	ESC_CB3467AA	202211894
202211895	2022	O80:H2	219542	ERR14097682	ESC_CB3466AA	202211895
202213115	2022	O80:H2	74950	ERR14097683	ESC_CB7483AA	202213115
202213118	2022	O80:H2	221908	ERR14097684	ESC_CB7213AA	202213118
202214152	2022	O80:H2	194835	ERR14097685	ESC_DB2277AA	202214152
202214156	2022	O80:H2	227037	ERR14097686	ESC_DB2275AA	202214156
201810997	2018	O80:H2	74950	ERR14097499	ESC_KA9114AA	201810997bis
201904030	2019	O80:H2	35179	ERR14097533	ESC_NA3167AA	201904030bis
201904221	2019	O80:H2	84455	ERR14097536	ESC_NA3989AA	201904221-redeposit
201905297	2019	O80:H2	96671	ERR14097538	ESC_NA6349AA	201905297-redeposit
201906658	2019	O80:H2	109361	ERR14097540	ESC_NA9244AA	201906658bis
201909429	2019	O80:H2	35179	ERR14097546	ESC_OA6601AA	201909429-redeposit
202006188	2020	O80:H2	144886	ERR14097580	ESC_SA3117AA	202006188-redeposit
202105069	2021	O80:H2	174967	ERR14097624	ESC_WA3701AA	202105069-redeposit
202201039	2022	O80:H2	191566	ERR14097651	ESC_YA7641AA	202201039_redeposit
202201044	2022	O80:H2	181227	ERR14097652	ESC_YA7640AA	202201044_redeposit

## Sheet: Appendix 2 Table 2
	Appendix 2 Table 2. Characteristics and epidemiological links for clusters for Shiga Toxin-producing Escherichia coli identified by hierarchical clustering at a threshold of five allelic differences and isolated in France from 2018 to 2022
Serotype	HC5	Number of isolates	First isolate sample date	Last isolate sample date	Cluster duration	Geographic distribution*ⴕ	min_DA	med_DA	max_DA	min_SNP	med_SNP	max_SNP	Epidemiological link¥
O103:H2	94846	2	2018-11-09	2021-06-10	1-2 years	D	5	5	5	13	13	13	Not investigated
O103:H2	111276	2	2019-06-20	2019-10-16	90 days-1 year	MR	3	3	3	14	14	14	Not investigated
O103:H2	192142	2	2022-02-17	2022-02-28	< 15 days	MR	1	1	1	12	12	12	Outbreak (C) - Frozen pizzas
O103:H2	193380	2	2022-03-11	2022-03-16	< 15 days	MR	0	0	0	3	3	3	Not identified
O103:H2	202867	2	2022-06-10	2022-07-07	15-30 days	MR	0	0	0	0	0	0	Not investigated
O103:H2	205815	2	2022-07-07	2022-11-18	90 days-1 year	D	4	4	4	3	3	3	Not investigated
O157:H7	116498	16	2022-04-10	2022-07-08	30-90 days	MR	0	1	4	1	6	16	Outbreak (S) - Unidentified meat product
O157:H7	111396	9	2021-09-07	2021-09-16	< 15 days	R	2	4	12	0	10	14	Not identified (n=1)
O157:H7	111396	8	2021-09-07	2021-09-16	< 15 days	D	3	4.5	12	0	10	14	Outbreak (C) - Cucumbers
O157:H7	157735	7	2021-02-12	2021-05-14	90 days-1 year	MR	0	2	4	0	8	19	Not identified (n=5)
O157:H7	157735	2	2021-03-15	2021-03-19	< 15 days	D	1	1	1	6	6	6	Outbreak (S) - Unidentified foodborne (family)
O157:H7	64670	6	2018-01-03	2019-01-07	1-2 years	MR	0	2	4	2	14	22	Not investigated
O157:H7	65640	6	2018-01-02	2018-01-31	15-30 days	MR	1	2	3	3	8	15	Not identified (n=2) Not investigated (n=1)
O157:H7	65640	3	2018-01-02	2018-01-12	< 15 days	D	1	2	3	7	8	12	Household transmission
O157:H7	52358	4	2021-01-22	2022-06-21	1-2 years	MR	0	4	5	5	13.5	23	Not investigated
O157:H7	127801	4	2019-12-31	2021-09-05	1-2 years	MR	0	7.5	15	2	6.5	12	Not investigated
O157:H7	158931	4	2021-03-17	2022-10-01	1-2 years	R	2	4	7	2	13.5	23	Not investigated
O157:H7	74815	3	2018-07-04	2018-08-17	15-30 days	R	0	2	2	3	15	18	Not investigated
O157:H7	74816	3	2018-06-05	2022-01-05	3-5 years	MR	1	6	7	9	16	18	Not investigated
O157:H7	74870	3	2018-08-31	2018-09-03	< 15 days	D	3	5	6	3	7	8	Outbreak (S) - Unidentified foodborne (family)
O157:H7	75403	3	2018-09-11	2019-07-18	90 days-1 year	D	3	3	6	4	12	21	Not investigated (n=1)
O157:H7	75403	2	2019-06-24	2019-07-18	15-30 days	D	3	3	3	4	4	4	Same patient
O157:H7	51608	2	2022-04-24	2022-12-06	90 days-1 year	MR	8	8	8	28	28	28	Not investigated
O157:H7	70662	2	2019-10-05	2019-10-09	< 15 days	D	1	1	1	5	5	5	Not investigated
O157:H7	115318	2	2019-09-04	2019-09-04	< 15 days	MR	0	0	0	9	9	9	Not identified
O157:H7	129016	2	2020-01-24	2020-01-25	< 15 days	D	1	1	1	15	15	15	Not investigated
O157:H7	141219	2	2020-06-12	2021-08-26	1-2 years	MR	5	5	5	13	13	13	Not investigated
O157:H7	149195	2	2022-01-24	2022-02-17	15-30 days	MR	1	1	1	11	11	11	Not investigated
O157:H7	195414	2	2022-04-09	2022-05-07	15-30 days	D	1	1	1	20	20	20	Not investigated
O26:H11	190514	55	2022-01-28	2022-04-07	30-90 days	MR	0	1	7	0	4	17	Outbreak (C) - Frozen pizzas
O26:H11	65006	44	2018-04-05	2021-12-21	3-5 years	MR	0	8	23	0	10	23	Not identified (n=11) Not investigated (n=6)
O26:H11	65006	11	2018-04-05	2018-05-22	30-90 days	MR	0	1	6	0	3	11	Outbreak (C) - Raw cow's milk cheese
O26:H11	65006	6	2020-05-12	2020-07-02	30-90 days	MR	0	1	3	1	2	6	Outbreak (S) - Raw cow's milk cheese
O26:H11	65006	5	2020-07-23	2020-08-13	15-30 days	MR	0	2	2	5	6	10	Outbreak (C) - Recreational lake
O26:H11	65006	3	2018-11-05	2018-11-27	15-30 days	MR	1	1	2	1	5	6	Outbreak (C) - Raw cow's milk cheese
O26:H11	65006	2	2018-06-05	2018-06-12	< 15 days	D	3	3	3	4	4	4	Household transmission
O26:H11	75047	32	2018-09-19	2022-07-19	3-5 years	MR	0	7	15	0	9	24	Not identified (n=5) Not investigated (n=2)
O26:H11	75047	17	2019-04-09	2019-07-28	90 days-1 year	MR	0	3	13	0	2	11	Outbreak (C) - Raw cow's milk cheese
O26:H11	75047	9	2022-06-08	2022-07-19	30-90 days	MR	0	2	4	0	4	11	Outbreak (C) - Raw milk products
O26:H11	83592	15	2019-01-12	2022-12-17	3-5 years	MR	0	2	7	3	8	21	Not identified (n=1) Not investigated (n=11)
O26:H11	83592	3	2019-09-27	2019-10-03	< 15 days	R	1	1	2	4	10	11	Household transmission
O26:H11	38792	8	2018-08-09	2020-07-12	1-2 years	MR	0	3	7	1	6	14	Not identified (n=6)
O26:H11	38792	2	2020-05-12	2020-07-12	30-90 days	D	3	3	3	11	11	11	Outbreak (S) - Environmental
O26:H11	83580	7	2020-10-22	2022-11-26	1-2 years	MR	2	6	10	1	10	15	Not investigated (n=5)
O26:H11	83580	2	2022-04-21	2022-04-26	< 15 days	MR	2	2	2	3	3	3	Outbreak (S) - Well water
O26:H11	65074	6	2018-03-30	2020-10-16	1-2 years	MR	1	5	6	4	6	13	Not investigated
O26:H11	139918	5	2020-05-19	2022-10-09	1-2 years	MR	1	4	10	0	4	8	Not identified (n=2) Not investigated (n=3)
O26:H11	65000	4	2019-11-27	2020-11-10	90 days-1 year	MR	1	6.5	9	1	9	15	Not identified (n=1) Not investigated (n=1)
O26:H11	65000	2	2020-11-04	2020-11-10	< 15 days	R	1	1	1	1	1	1	Household transmission
O26:H11	99010	4	2019-07-01	2019-08-16	30-90 days	MR	2	5	8	0	2	4	Not investigated
O26:H11	204885	4	2022-07-02	2022-07-19	15-30 days	D	0	0.5	1	0	0.5	3	Not identified
O26:H11	219539	4	2022-10-09	2022-11-17	30-90 days	MR	1	3.5	6	0	3.5	7	Not investigated (n=2)
O26:H11	219539	2	2022-11-15	2022-11-17	< 15 days	D	1	1	1	0	0	0	Household transmission
O26:H11	103150	3	2019-06-24	2020-08-25	1-2 years	R	1	5	6	7	7	9	Not investigated
O26:H11	109358	3	2019-08-01	2021-02-24	1-2 years	MR	5	8	11	12	18	26	Not investigated (n=1)
O26:H11	109358	2	2021-02-22	2021-02-24	< 15 days	D	5	5	5	12	12	12	Outbreak (C) - Childcare setting
O26:H11	141220	3	2020-06-12	2022-07-28	1-2 years	R	2	6	6	5	6	13	Not investigated
O26:H11	149587	3	2020-10-11	2020-12-11	30-90 days	MR	0	1	1	0	6	8	Not investigated
O26:H11	170711	3	2021-06-08	2021-06-14	< 15 days	MR	1	3	3	0	1	1	Outbreak (S) - Raw goat's milk cheese
O26:H11	193130	3	2022-03-06	2022-07-14	90 days-1 year	R	1	2	3	5	5	9	Not investigated (n=1)
O26:H11	193130	2	2022-03-06	2022-03-07	< 15 days	D	1	1	1	5	5	5	Household transmission
O26:H11	74867	2	2018-08-30	2018-08-31	< 15 days	R	1	1	1	3	3	3	Not investigated
O26:H11	77128	2	2018-09-20	2022-01-27	3-5 years	MR	2	2	2	5	5	5	Not investigated
O26:H11	80767	2	2018-11-08	2018-12-15	30-90 days	MR	0	0	0	3	3	3	Not investigated
O26:H11	86325	2	2019-02-01	2019-04-05	30-90 days	D	6	6	6	5	5	5	Not investigated
O26:H11	93633	2	2019-03-30	2019-04-17	15-30 days	MR	1	1	1	1	1	1	Not identified (n=2) Not investigated (n=1)
O26:H11	105049	2	2019-07-23	2019-09-06	30-90 days	MR	3	3	3	7	7	7	Not investigated
O26:H11	109355	2	2019-08-10	2021-10-19	1-2 years	MR	15	15	15	4	4	4	Not investigated
O26:H11	112794	2	2019-08-17	2019-11-07	30-90 days	D	3	3	3	5	5	5	Same patient
O26:H11	115886	2	2019-09-14	2022-07-17	1-2 years	D	4	4	4	8	8	8	Not investigated
O26:H11	124217	2	2019-11-16	2019-11-18	< 15 days	D	0	0	0	2	2	2	Household transmission
O26:H11	162054	2	2021-07-22	2022-03-11	90 days-1 year	MR	6	6	6	15	15	15	Not investigated
O26:H11	173528	2	2021-07-01	2021-07-02	< 15 days	D	1	1	1	3	3	3	Household transmission
O26:H11	179074	2	2021-09-19	2021-09-21	< 15 days	MR	2	2	2	3	3	3	Not investigated
O26:H11	185264	2	2021-11-15	2022-04-11	90 days-1 year	D	11	11	11	8	8	8	Not investigated
O26:H11	187995	2	2021-12-19	2022-01-22	30-90 days	R	6	6	6	5	5	5	Not investigated
O26:H11	188848	2	2022-01-07	2022-01-24	15-30 days	MR	1	1	1	8	8	8	Not investigated
O26:H11	189909	2	2022-01-16	2022-06-19	90 days-1 year	MR	2	2	2	9	9	9	Not investigated
O26:H11	190805	2	2022-02-03	2022-07-11	90 days-1 year	D	3	3	3	13	13	13	Not investigated
O26:H11	197241	2	2022-05-10	2022-05-17	< 15 days	D	4	4	4	4	4	4	Household transmission
O26:H11	212608	2	2022-08-23	2022-09-07	15-30 days	MR	0	0	0	1	1	1	Not investigated
O26:H11	214191	2	2022-09-15	2022-09-19	< 15 days	D	0	0	0	2	2	2	Household transmission
O80:H2	35179	35	2018-01-16	2022-10-04	3-5 years	MR	0	10	27	0	21	52	Not identified (n=11) Not investigated (n=24)
O80:H2	80832	10	2018-11-07	2022-09-29	3-5 years	MR	2	6	14	4	17	32	Not investigated
O80:H2	74950	7	2018-10-21	2022-10-27	3-5 years	MR	2	5	10	1	10	47	Not investigated
O80:H2	140495	6	2020-05-29	2020-10-17	90 days-1 year	MR	1	4	5	2	7	10	Not identified
O80:H2	74928	4	2018-08-27	2021-03-20	1-2 years	MR	4	8	12	17	23.5	29	Not investigated
O80:H2	81259	4	2018-11-23	2020-03-12	1-2 years	R	4	7	9	5	18.5	20	Not investigated (n=2)
O80:H2	81259	2	2018-11-28	2019-01-05	30-90 days	D	4	4	4	5	5	5	Same patient
O80:H2	174189	4	2021-07-04	2021-09-21	30-90 days	MR	2	7.5	12	4	9.5	21	Not investigated
O80:H2	181227	4	2021-10-08	2022-08-22	90 days-1 year	MR	3	11.5	13	3	9	12	Not investigated
O80:H2	14702	3	2021-01-09	2022-02-01	1-2 years	MR	0	4	4	6	8	10	Not investigated
O80:H2	170716	3	2021-06-07	2022-07-17	1-2 years	MR	1	5	6	4	7	13	Not investigated (n=1)
O80:H2	170716	2	2021-06-07	2021-06-11	< 15 days	D	1	1	1	4	4	4	Household transmission
O80:H2	182660	3	2021-11-02	2022-09-24	90 days-1 year	MR	5	8	13	3	10	26	Not investigated
O80:H2	74912	2	2018-08-31	2019-05-11	90 days-1 year	MR	4	4	4	10	10	10	Not investigated
O80:H2	80828	2	2018-01-13	2019-02-26	1-2 years	MR	2	2	2	8	8	8	Not investigated
O80:H2	96671	2	2019-05-14	2019-07-02	30-90 days	R	1	1	1	3	3	3	Not investigated
O80:H2	98407	2	2019-05-17	2019-11-03	90 days-1 year	MR	4	4	4	18	18	18	Not investigated
O80:H2	114994	2	2019-08-31	2019-09-06	< 15 days	D	0	0	0	11	11	11	Household transmission
O80:H2	144505	2	2020-08-20	2021-05-07	90 days-1 year	R	3	3	3	22	22	22	Not investigated
O80:H2	149582	2	2020-10-02	2020-10-23	15-30 days	R	3	3	3	9	9	9	Not investigated
O80:H2	160972	2	2021-04-07	2021-07-05	30-90 days	D	3	3	3	22	22	22	Not investigated
O80:H2	163033	2	2021-04-27	2021-06-10	30-90 days	R	6	6	6	15	15	15	Not investigated
O80:H2	194835	2	2022-03-31	2022-12-06	90 days-1 year	Missing data	2	2	2	17	17	17	Not investigated
O80:H2	218266	2	2022-09-20	2022-09-27	< 15 days	R	6	6	6	4	4	4	Household transmission
O80:H2	219542	2	2022-10-13	2022-10-14	< 15 days	D	2	2	2	4	4	4	Not investigated
*D=Same administrative department, R=Same region, MR=Multiple regions ⴕCase-patient residence or, if missing, laboratory of sampling ¥C=confirmed, S=suspected
